# Supplementary material for: Beyond Verb Meaning: Experimental Evidence for Incremental Processing of Semantic Roles and Event Structure
Source: Front Psychol. 2017 Oct 30;8:1806. doi: 10.3389/fpsyg.2017.01806 (PMC5670351; doi:10.3389/fpsyg.2017.01806)
Supplement: Supplementary file 1 [file Data_Sheet_1.XLS]

## Sheet: information
	Complete Stimulus Material for
	Philipp, M., Graf, T., Kretzschmar, F. & Primus, B. 2017. "Beyond verb semantics: Experimental evidence for incremental processing of semantic roles and event structure
	Explanation of Columns
	list: Experimental list an item was presented in
	verb: Numeric identifier of the verb used in the embedded clause
	Item Type: indicates whether the item was a critial stimulus sentence, an acceptable filler sentence or an inacceptable one
	Set: Item identifier. Same number means same lexical material is used in the embedded clause
	Animacy: Experimental variable: indicates the animacy of the subject NP in the embedded clause
	Telicity: Experimental variable: indicates whether a goal (telic) or locative (atelic) phrase is present in the embedded clause
	Auxiliary: Experimental variable (distractor variable for acceptability task): indicates whether the embedded clause contains the auxiliary BE or HAVE.
	Sentence: Sentence as presented in the ERP experiment
	Sentence Transliteration: Phrase-wise transliteration to English. Word order is preserved from German.
	Sentence Translation: Translation of the stimulus sentence to English. Only one complete set is given as an example. All sentences follow the same template.

## Sheet: stimuli list
List	Verb	Item Type	Set / Item	Animacy	Telicity	Auxiliary	Sentence	Transliteration Sentence	Translation Sentence
1	1	Experimental	20	animate	telic	be	Dass der Sportler gestern zur Schleuse geschwommen ist, verwunderte den Touristen.	That the sportsman yesterday to the sluice swum is, surprised the tourist.	That the sportsman has swum to the sluice yesterday, surprised the tourist
2	1	Experimental	20	animate	telic	have	Dass der Sportler gestern zur Schleuse geschwommen hat, verwunderte den Touristen.	That the sportsman yesterday to the sluice swum has, surprised the tourist.	That the sportsman has swum to the sluice yesterday, surprised the tourist
1	1	Experimental	20	animate	atelic	be	Dass der Sportler gestern im See geschwommen ist, verwunderte den Touristen.	That the sportsman yesterday in the lake swum is, surprised the tourist.	That the sportsman has swum in the lake yesterday, surprised the tourist
2	1	Experimental	20	animate	atelic	have	Dass der Sportler gestern im See geschwommen hat, verwunderte den Touristen.	That the sportsman yesterday in the lake swum has surprised the tourist.	That the sportsman has swum in the lake yesterday, surprised the tourist
1	1	Experimental	20	inanimate	telic	be	Dass das Brett gestern zur Schleuse geschwommen ist, gefiel dem Fotografen.	That the board yesterday to the sluice swum is, delighted the photographer.	That the board has swum to the sluice yesterday, delighted the photographer
2	1	Experimental	20	inanimate	telic	have	Dass das Brett gestern zur Schleuse geschwommen hat, gefiel dem Fotografen.	That the board yesterday to the sluice swum has, delighted the photographer.	That the board has swum to the sluice yesterday, delighted the photographer
1	1	Experimental	20	inanimate	atelic	be	Dass das Brett gestern im See geschwommen ist, gefiel dem Fotografen.	That the board yesterday in the lake swum is, delighted the photographer.	That the board has swum in the lake yesterday, delighted the photographer
2	1	Experimental	20	inanimate	atelic	have	Dass das Brett gestern im See geschwommen hat, gefiel dem Fotografen.	That the board yesterday in the lake swum has, delighted the photographer.	That the board has swum in the lake yesterday, delighted the photographer
2	1	Experimental	21	animate	telic	be	Dass die Schülerin vorgestern zum Ufer geschwommen ist, verblüffte den Lehrer.	That the pupil the day before yesterday to the bank swum is, baffled the teacher.
1	1	Experimental	21	animate	telic	have	Dass die Schülerin vorgestern zum Ufer geschwommen hat, verblüffte den Lehrer.	That the pupil the day before yesterday to the bank swum has, baffled the teacher.
2	1	Experimental	21	animate	atelic	be	Dass die Schülerin vorgestern im Meer geschwommen ist, verblüffte den Lehrer.	That the pupil the day before yesterday in the sea swum is, baffled the teacher.
1	1	Experimental	21	animate	atelic	have	Dass die Schülerin vorgestern im Meer geschwommen hat, verblüfften den Lehrer.	That the pupil the day before yesterday in the sea swum has, baffled the teacher.
2	1	Experimental	21	inanimate	telic	be	Dass die Boje vorgestern zum Ufer geschwommen ist, fiel dem Seemann auf.	That the buoy the day before yesterday to the bank swum is, noticed the sailor.
1	1	Experimental	21	inanimate	telic	have	Dass die Boje vorgestern zum Ufer geschwommen hat, fiel dem Seemann auf.	That the buoy the day before yesterday to the bank swum has, noticed the sailor.
2	1	Experimental	21	inanimate	atelic	be	Dass die Boje vorgestern im Meer geschwommen ist, fiel dem Seemann auf.	That the buoy the day before yesterday in the sea swum is, noticed the sailor.
1	1	Experimental	21	inanimate	atelic	have	Dass die Boje vorgestern im Meer geschwommen hat, fiel dem Seemann auf.	That the buoy the day before yesterday in the sea swum has, noticed the sailor.
1	1	Experimental	22	animate	telic	be	Dass der Tourist letzte Woche zur Insel geschwommen ist, erstaunte den Fischer.	That the tourist last week to the island swum is, astonished the fisherman.
2	1	Experimental	22	animate	telic	have	Dass der Tourist letzte Woche zur Insel geschwommen hat, erstaunte den Fischer.	That the tourist last week to the island swum has, astonished the fisherman.
1	1	Experimental	22	animate	atelic	be	Dass der Tourist letzte Woche im Pazifik geschwommen ist, erstaunte den Fischer.	That the tourist last week in the Pacific swum is, astonished the fisherman.
2	1	Experimental	22	animate	atelic	have	Dass der Tourist letzte Woche im Pazifik geschwommen hat, erstaunte den Fischer.	That the tourist last week in the Pacific swum has, astonished the fisherman.
1	1	Experimental	22	inanimate	telic	be	Dass das Paddel letzte Woche zur Insel geschwommen ist, verwunderte den Schiffskapitän.	That the paddle last week to the island swum is, surprised the ship's captain.
2	1	Experimental	22	inanimate	telic	have	Dass das Paddel letzte Woche zur Insel geschwommen hat, verwunderte den Schiffskapitän.	That the paddle last week to the island swum has, surprised the ship's captain.
1	1	Experimental	22	inanimate	atelic	be	Dass das Paddel letzte Woche im Pazifik geschwommen ist, verwunderte den Schiffskapitän.	That the paddle last week in the Pacific swum is, surprised the ship's captain.
2	1	Experimental	22	inanimate	atelic	have	Dass das Paddel letzte Woche im Pazifik geschwommen hat, verwunderte den Schiffskapitän.	That the paddle last week in the Pacific swum has, surprised the ship's captain.
2	1	Experimental	23	animate	telic	be	Dass der Forscher letzten Monat zur Höhle geschwommen ist, beschäftigte den Reporter.	That the researcher last month to the cave swum is, preoccupied the reporter.
1	1	Experimental	23	animate	telic	have	Dass der Forscher letzten Monat zur Höhle geschwommen hat, beschäftigte den Reporter.	That the researcher last month to the cave swum has, preoccupied the reporter.
2	1	Experimental	23	animate	atelic	be	Dass der Forscher letzten Monat in der Bucht geschwommen ist, beschäftigte den Reporter.	That the researcher last month in the bay swum is, preoccupied the reporter.
1	1	Experimental	23	animate	atelic	have	Dass der Forscher letzten Monat in der Bucht geschwommen hat, beschäftigte den Reporter.	That the researcher last month in the bay swum has, preoccupied the reporter.
2	1	Experimental	23	inanimate	telic	be	Dass das Netz letzten Monat zur Höhle geschwommen ist, fiel dem Tierschützer auf.	That the net last month to the cave swum is, noticed the animal rights activist.
1	1	Experimental	23	inanimate	telic	have	Dass das Netz letzten Monat zur Höhle geschwommen hat, fiel dem Tierschützer auf.	That the net last month to the cave swum has, noticed the animal rights activist.
2	1	Experimental	23	inanimate	atelic	be	Dass das Netz letzten Monat in der Bucht geschwommen ist, fiel dem Tierschützer auf.	That the net last month to in the bay swum is, noticed the animal rights activist.
1	1	Experimental	23	inanimate	atelic	have	Dass das Netz letzten Monat in der Bucht geschwommen hat, fiel dem Tierschützer auf.	That the net last month to in the bay swum has, noticed the animal rights activist.
1	1	Experimental	24	animate	telic	be	Dass der Taucher letzten Montag zum Schiff geschwommen ist, erstaunte den Arzt.	That the diver last Monday to the ship swum is, astonished the doctor.
2	1	Experimental	24	animate	telic	have	Dass der Taucher letzten Montag zum Schiff geschwommen hat, erstaunte den Arzt.	That the diver last Monday to the ship swum has, astonished the doctor.
1	1	Experimental	24	animate	atelic	be	Dass der Taucher letzten Montag im Ozean geschwommen ist, erstaunte den Arzt.	That the diver last Monday in the ocean swum is, astonished the doctor.
2	1	Experimental	24	animate	atelic	have	Dass der Taucher letzten Montag im Ozean geschwommen hat, erstaunte den Arzt.	That the diver last Monday in the ocean swum has, astonished the doctor.
1	1	Experimental	24	inanimate	telic	be	Dass die Plastikflasche letzten Montag zum Schiff geschwommen ist, beschäftigte den Naturschützer.	That the plastic bottle last Monday to the ship swum is, bothered the conservationist.
2	1	Experimental	24	inanimate	telic	have	Dass die Plastikflasche letzten Montag zum Schiff geschwommen hat, beschäftigte den Naturschützer.	That the plastic bottle last Monday to the ship swum has, bothered the conservationist.
1	1	Experimental	24	inanimate	atelic	be	Dass die Plastikflasche letzten Montag im Ozean geschwommen ist, beschäftigte den Naturschützer.	That the plastic bottle last Monday in the ocean swum is, bothered the conservationist.
2	1	Experimental	24	inanimate	atelic	have	Dass die Plastikflasche letzten Montag im Ozean geschwommen hat, beschäftigte den Naturschützer.	That the plastic bottle last Monday in the ocean swum has, bothered the conservationist.
2	1	Experimental	25	animate	telic	be	Dass der Trainer letzten Dienstag zum Beckenrand geschwommen ist, freute die Kursteilnehmerin.	That the coach last Tuesday to the edge of the pool swum is, delighted the course participant.
1	1	Experimental	25	animate	telic	have	Dass der Trainer letzten Dienstag zum Beckenrand geschwommen hat, freute die Kursteilnehmerin.	That the coach last Tuesday to the edge of the pool swum has, delighted the course participant.
2	1	Experimental	25	animate	atelic	be	Dass der Trainer letzten Dienstag im Pool geschwommen ist, freute die Kursteilnehmerin.	That the coach last Tuesday in the pool swum is, delighted the course participant.
1	1	Experimental	25	animate	atelic	have	Dass der Trainer letzten Dienstag im Pool geschwommen hat, freute die Kursteilnehmerin.	That the coach last Tuesday in the pool swum has, delighted the course participant.
2	1	Experimental	25	inanimate	telic	be	Dass der Wasserball letzten Dienstag zum Beckenrand geschwommen ist, gefiel dem Schulmädchen.	That the water polo ball last Tuesday to the edge of the pool swum is, delighted the schoolgirl.
1	1	Experimental	25	inanimate	telic	have	Dass der Wasserball letzten Dienstag zum Beckenrand geschwommen hat, gefiel dem Schulmädchen.	That the water polo ball last Tuesday to the edge of the pool swum has, delighted the schoolgirl.
2	1	Experimental	25	inanimate	atelic	be	Dass der Wasserball letzten Dienstag im Pool geschwommen ist, gefiel dem Schulmädchen.	That the water polo ball last Tuesday in the pool swum is, delighted the schoolgirl.
1	1	Experimental	25	inanimate	atelic	have	Dass der Wasserball letzten Dienstag im Pool geschwommen hat, gefiel dem Schulmädchen.	That the water polo ball last Tuesday in the pool swum has, delighted the schoolgirl.
1	1	Experimental	26	animate	telic	be	Dass der Bademeister letzten Mittwoch zum Strand geschwommen ist, überraschte den Touristen.	That the pool attendant last Wednesday to the shore/beach swum is, surprised the tourist.
2	1	Experimental	26	animate	telic	have	Dass der Bademeister letzten Mittwoch zum Strand geschwommen hat, überraschte den Touristen.	That the pool attendant last Wednesday to the shore/beach swum has, surprised the tourist.
1	1	Experimental	26	animate	atelic	be	Dass der Bademeister letzten Mittwoch in den Wellen geschwommen ist, überraschte den Touristen.	That the pool attendant last Wednesday in the waves swum is, surprised the tourist.
2	1	Experimental	26	animate	atelic	have	Dass der Bademeister letzten Mittwoch in den Wellen geschwommen hat, überraschte den Touristen.	That the pool attendant last Wednesday in the waves swum has, surprised the tourist.
1	1	Experimental	26	inanimate	telic	be	Dass die Planke letzten Mittwoch zum Strand geschwommen ist, verblüffte den Rettungsschwimmer.	That the plank last Wednesday to the beach swum is, stunned the lifeguard.
2	1	Experimental	26	inanimate	telic	have	Dass die Planke letzten Mittwoch zum Strand geschwommen hat, verblüffte den Rettungsschwimmer.	That the plank last Wednesday to the beach swum has, stunned the lifeguard.
1	1	Experimental	26	inanimate	atelic	be	Dass die Planke letzten Mittwoch in den Wellen geschwommen ist, verblüffte den Rettungsschwimmer.	That the plank last Wednesday in the waves swum is, stunned the lifeguard.
2	1	Experimental	26	inanimate	atelic	have	Dass die Planke letzten Mittwoch in den Wellen geschwommen hat, verblüffte den Rettungsschwimmer.	That the plank last Wednesday in the waves swum has, stunned the lifeguard.
2	1	Experimental	27	animate	telic	be	Dass der Naturschützer letzten Donnerstag zum Riff geschwommen ist, erstaunte den Journalisten.	That the conservationist last Thursday to the reef swum is, astonished the journalist.
1	1	Experimental	27	animate	telic	have	Dass der Naturschützer letzten Donnerstag zum Riff geschwommen hat, erstaunte den Journalisten.	That the conservationist last Thursday to the reef swum has, astonished the journalist.
2	1	Experimental	27	animate	atelic	be	Dass der Naturschützer letzten Donnerstag im Küstengebiet geschwommen ist, erstaunte den Journalisten.	That the conservationist last Thursday in the coastal area swum is, astonished the journalist.
1	1	Experimental	27	animate	atelic	have	Dass der Naturschützer letzten Donnerstag im Küstengebiet geschwommen hat, erstaunte den Journalisten.	That the conservationist last Thursday in the coastal area swum has, astonished the journalist.
2	1	Experimental	27	inanimate	telic	be	Dass der Ölteppich letzten Donnerstag zum Riff geschwommen ist, beschäftigte den Meeresbiologen.	That the oil slick last Thursday to the reef swum is, bothered the marine biologist.
1	1	Experimental	27	inanimate	telic	have	Dass der Ölteppich letzten Donnerstag zum Riff geschwommen hat, beschäftigte den Meeresbiologen.	That the oil slick last Thursday to the reef swum has, bothered the marine biologist.
2	1	Experimental	27	inanimate	atelic	be	Dass der Ölteppich letzten Donnerstag im Küstengebiet geschwommen ist, beschäftigte den Meeresbiologen.	That the oil slick last Thursday in the coastral area swum is, bothered the marine biologist.
1	1	Experimental	27	inanimate	atelic	have	Dass der Ölteppich letzten Donnerstag im Küstengebiet geschwommen hat, beschäftigte den Meeresbiologen.	That the oil slick last Thursday in the coastral area swum has, bothered the marine biologist.
1	1	Experimental	28	animate	telic	be	Dass der Extremsportler letzten Monat zur Küste geschwommen ist, faszinierte den Dokumentarfilmer.	That the extreme athlete last month to the shore swum is, fascinated the documentary filmmaker.
2	1	Experimental	28	animate	telic	have	Dass der Extremsportler letzten Monat zur Küste geschwommen hat, faszinierte den Dokumentarfilmer.	That the extreme athlete last month to the shore swum has, fascinated the documentary filmmaker.
1	1	Experimental	28	animate	atelic	be	Dass der Extremsportler letzten Monat im Meer geschwommen ist, faszinierte den Dokumentarfilmer.	That the extreme athlete last month in the sea swum is, fascinated the documentary filmmaker.
2	1	Experimental	28	animate	atelic	have	Dass der Extremsportler letzten Monat im Meer geschwommen hat, faszinierte den Dokumentarfilmer.	That the extreme athlete last month in the sea swum has, fascinated the documentary filmmaker.
1	1	Experimental	28	inanimate	telic	be	Dass der Eisberg letzten Monat zur Küste geschwommen ist, beeindruckte den Fotografen.	That the iceberg last month to the shore swum is, impressed the photographer.
2	1	Experimental	28	inanimate	telic	have	Dass der Eisberg letzten Monat zur Küste geschwommen hat, beeindruckte den Fotografen.	That the iceberg last month to the shore swum has, impressed the photographer.
1	1	Experimental	28	inanimate	atelic	be	Dass der Eisberg letzten Monat im Meer geschwommen ist, beeindruckte den Fotografen.	That the iceberg last month in the sea swum is, impressed the photographer.
2	1	Experimental	28	inanimate	atelic	have	Dass der Eisberg letzten Monat im Meer geschwommen hat, beeindruckte den Fotografen.	That the iceberg last month in the sea swum has, impressed the photographer.
2	1	Experimental	29	animate	telic	be	Dass der Athlet letzten Freitag zur Boje geschwommen ist, gefiel dem Trainer.	That the athlete last Friday to the buoy swum is, delighted the coach.
1	1	Experimental	29	animate	telic	have	Dass der Athlet letzten Freitag zur Boje geschwommen hat, gefiel dem Trainer.	That the athlete last Friday to the buoy swum has, delighted the coach.
2	1	Experimental	29	animate	atelic	be	Dass der Athlet letzten Freitag im Wasser geschwommen ist, gefiel dem Trainer.	That the athlete last Friday in the water swum is, delighted the coach.
1	1	Experimental	29	animate	atelic	have	Dass der Athlet letzten Freitag im Wasser geschwommen hat, gefiel dem Trainer.	That the athlete last Friday in the water swum has, delighted the coach.
2	1	Experimental	29	inanimate	telic	be	Dass das Holzscheit letzten Freitag zur Boje geschwommen ist, fiel dem Seemann auf.	That the log last Friday to the buoy swum is, noticed the sailor.
1	1	Experimental	29	inanimate	telic	have	Dass das Holzscheit letzten Freitag zur Boje geschwommen hat, fiel dem Seemann auf.	That the log last Friday to the buoy swum has, noticed the sailor.
2	1	Experimental	29	inanimate	atelic	be	Dass das Holzscheit letzten Freitag im Wasser geschwommen ist, fiel dem Seemann auf.	That the log last Friday in the water swum is, noticed the sailor.
1	1	Experimental	29	inanimate	atelic	have	Dass das Holzscheit letzten Freitag im Wasser geschwommen hat, fiel dem Seemann auf.	That the log last Friday in the water swum has, noticed the sailor.
1	2	Experimental	20	animate	telic	be	Dass der Kapitän gestern zum Hafen geschlingert ist, beeindruckte den Fotografen.	That the captain yesterday to the port swerved/lurched is, impressed the photographer.
2	2	Experimental	20	animate	telic	have	Dass der Kapitän gestern zum Hafen geschlingert hat, beeindruckte den Fotografen.	That the captain yesterday to the port swerved/lurched has, impressed the photographer.
1	2	Experimental	20	animate	atelic	be	Dass der Kapitän gestern auf den Wellen geschlingert ist, beeindruckte den Fotografen.	That the captain yesterday on the waves swerved/lurched is, impressed the photographer.
2	2	Experimental	20	animate	atelic	have	Dass der Kapitän gestern auf den Wellen geschlingert hat, beeindruckte den Fotografen.	That the captain yesterday on the waves swerved/lurched has, impressed the photographer.
1	2	Experimental	20	inanimate	telic	be	Dass die Boje gestern zum Hafen geschlingert ist, beschäftigte den Kapitän.	That the buoy yesterday to the port swerved/lurched is, preoccupied the captain.
2	2	Experimental	20	inanimate	telic	have	Dass die Boje gestern zum Hafen geschlingert hat, beschäftigte den Kapitän.	That the buoy yesterday to the port swerved/lurched has, preoccupied the captain.
1	2	Experimental	20	inanimate	atelic	be	Dass die Boje gestern auf den Wellen geschlingert ist, beschäftigte den Kapitän.	That the buoy yesterday on the waves swerved/lurched is, preoccupied the captain.
2	2	Experimental	20	inanimate	atelic	have	Dass die Boje gestern auf den Wellen geschlingert hat, beschäftigte den Kapitän.	That the buoy yesterday on the waves swerved/lurched has, preoccupied the captain.
2	2	Experimental	21	animate	telic	be	Dass der Rennfahrer vorgestern zur Kreuzung geschlingert ist, beeindruckte den Kameramann.	That the racer the day before yesterday to the crossroads swerved/lurched is, impressed the cameraman.
1	2	Experimental	21	animate	telic	have	Dass der Rennfahrer vorgestern zur Kreuzung geschlingert hat, beeindruckte den Kameramann.	That the racer the day before yesterday to the crossroads swerved/lurched has, impressed the cameraman.
2	2	Experimental	21	animate	atelic	be	Dass der Rennfahrer vorgestern in der Kurve geschlingert ist, beeindruckte den Kameramann.	That the racer the day before yesterday in the bend swerved/lurched is, impressed the cameraman.
1	2	Experimental	21	animate	atelic	have	Dass der Rennfahrer vorgestern in der Kurve geschlingert hat, beeindruckte den Kameramann.	That the racer the day before yesterday in the bend swerved/lurched has, impressed the cameraman.
2	2	Experimental	21	inanimate	telic	be	Dass der Anhänger vorgestern zur Kreuzung geschlingert ist, fiel dem Polizisten auf.	That the trailer the day before yesterday to the crossroadsswerved/lurched is, noticed the policeman.
1	2	Experimental	21	inanimate	telic	have	Dass der Anhänger vorgestern zur Kreuzung geschlingert hat, fiel dem Polizisten auf.	That the trailer the day before yesterday to the crossroads swerved/lurched has, noticed the policeman.
2	2	Experimental	21	inanimate	atelic	be	Dass der Anhänger vorgestern in der Kurve geschlingert ist, fiel dem Polizisten auf.	That the trailer the day before yesterday in the bend swerved/lurched is, noticed the policeman.
1	2	Experimental	21	inanimate	atelic	have	Dass der Anhänger vorgestern in der Kurve geschlingert hat, fiel dem Polizisten auf.	That the trailer the day before yesterday in the bend swerved/lurched has, noticed the policeman.
1	2	Experimental	22	animate	telic	be	Dass der Radfahrer letzte Woche zur Ampel geschlingert ist, verwunderte den Autofahrer.	That the cyclist last week to the traffic light swerved/lurched is, surprised the car driver.
2	2	Experimental	22	animate	telic	have	Dass der Radfahrer letzte Woche zur Ampel geschlingert hat, verwunderte den Autofahrer.	That the cyclist last week to the traffic light swerved/lurched has, surprised the car driver.
1	2	Experimental	22	animate	atelic	be	Dass der Radfahrer letzte Woche auf der Straße geschlingert ist, verwunderte den Autofahrer.	That the cyclist last week on the street swerved/lurched is, surprised the car driver.
2	2	Experimental	22	animate	atelic	have	Dass der Radfahrer letzte Woche auf der Straße geschlingert hat, verwunderte den Autofahrer.	That the cyclist last week on the street swerved/lurched has, surprised the car driver.
1	2	Experimental	22	inanimate	telic	be	Dass der Reifen letzte Woche zur Ampel geschlingert ist, überraschte den Verkehrspolizisten.	That the tire last week to the traffic light swerved/lurched is, surprised the traffic policeman.
2	2	Experimental	22	inanimate	telic	have	Dass der Reifen letzte Woche zur Ampel geschlingert hat, überraschte den Verkehrspolizisten.	That the tire last week to the traffic light swerved/lurched has, surprised the traffic policeman.
1	2	Experimental	22	inanimate	atelic	be	Dass der Reifen letzte Woche auf der Straße geschlingert ist, überraschte den Verkehrspolizisten.	That the tire last week on the street swerved/lurched is, surprised the traffic policeman.
2	2	Experimental	22	inanimate	atelic	have	Dass der Reifen letzte Woche auf der Straße geschlingert hat, überraschte den Verkehrspolizisten.	That the tire last week on the street swerved/lurched has, surprised the traffic policeman.
2	2	Experimental	23	animate	telic	be	Dass der Einradfahrer letzten Montag in die Manege geschlingert ist, gefiel dem Zirkusbesucher.	That the unicyclist last Monday into the manege swerved/lurched is, delighted the spectator.
1	2	Experimental	23	animate	telic	have	Dass der Einradfahrer letzten Montag in die Manege geschlingert hat, gefiel dem Zirkusbesucher.	That the unicyclist last Monday into the manege swerved/lurched has, delighted the spectator.
2	2	Experimental	23	animate	atelic	be	Dass der Einradfahrer letzten Montag auf der Bühne geschlingert ist, gefiel dem Zirkusbesucher.	That the unicyclist last Monday on the stage swerved/lurched is, delighted the spectator.
1	2	Experimental	23	animate	atelic	have	Dass der Einradfahrer letzten Montag auf der Bühne geschlingert hat, gefiel dem Zirkusbesucher.	That the unicyclist last Monday on the stage swerved/lurched has, delighted the spectator.
2	2	Experimental	23	inanimate	telic	be	Dass der Ring letzten Montag in die Manege geschlingert ist, erstaunte den Akrobaten.	That the ring last Monday into the manege swerved/lurched is, astonished the acrobat.
1	2	Experimental	23	inanimate	telic	have	Dass der Ring letzten Montag in die Manege geschlingert hat, erstaunte den Akrobaten.	That the ring last Monday into the manege swerved/lurched has, astonished the acrobat.
2	2	Experimental	23	inanimate	atelic	be	Dass der Ring letzten Montag auf der Bühne geschlingert ist, erstaunte den Akrobaten.	That the ring last Monday on the stage swerved/lurched is, astonished the acrobat.
1	2	Experimental	23	inanimate	atelic	have	Dass der Ring letzten Montag auf der Bühne geschlingert hat, erstaunte den Akrobaten.	That the ring last Monday on the stage swerved/lurched has, astonished the acrobat.
1	2	Experimental	24	animate	telic	be	Dass der Rollschuhläufer letzten Dienstag zur Schaukel geschlingert ist, fiel der Kindergärtnerin auf.	That the roller skater last Tuesday to the swing swerved/lurched is, noticed the kindergarten teacher.
2	2	Experimental	24	animate	telic	have	Dass der Rollschuhläufer letzten Dienstag zur Schaukel geschlingert hat, fiel der Kindergärtnerin auf.	That the roller skater last Tuesday to the swing swerved/lurched has, noticed the the kindergarten teacher.
1	2	Experimental	24	animate	atelic	be	Dass der Rollschuhläufer letzten Dienstag auf dem Spielplatz geschlingert ist, fiel der Kindergärtnerin auf.	That the roller skater last Tuesday in the playground swerved/lurched is, noticed the kindergarten teacher.
2	2	Experimental	24	animate	atelic	have	Dass der Rollschuhläufer letzten Dienstag auf dem Spielplatz geschlingert hat, fiel der Kindergärtnerin auf.	That the roller skater last Tuesday in the playground swerved/lurched has, noticed the kindergarten teacher.
1	2	Experimental	24	inanimate	telic	be	Dass der Plastikteller letzten Dienstag zur Schaukel geschlingert ist, verwunderte den Spaziergänger.	That the plastic plate last Tuesday to the swing swerved/lurched is, surprised the rambler.
2	2	Experimental	24	inanimate	telic	have	Dass der Plastikteller letzten Dienstag zur Schaukel geschlingert hat, verwunderte den Spaziergänger.	That the plastic plate last Tuesday to the swing swerved/lurched has, surprised the rambler.
1	2	Experimental	24	inanimate	atelic	be	Dass der Plastikteller letzten Dienstag auf dem Spielplatz geschlingert ist, verwunderte den Spaziergänger.	That the plastic plate last Tuesday in the playground swerved/lurched is, surprised the rambler
2	2	Experimental	24	inanimate	atelic	have	Dass der Plastikteller letzten Dienstag auf dem Spielplatz geschlingert hat, verwunderte den Spaziergänger.	That the plastic plate last Tuesday in the playground swerved/lurched has, surprised the rambler
2	2	Experimental	25	animate	telic	be	Dass der Surfer letzten Mittwoch zum Pier geschlingert ist, faszinierte den Fotografen.	That the surfer last Wednesday to the pier swerved/lurched is, fascinated the photographer.
1	2	Experimental	25	animate	telic	have	Dass der Surfer letzten Mittwoch zum Pier geschlingert hat, faszinierte den Fotografen.	That the surfer last Wednesday to the pier swerved/lurched has, fascinated the photographer.
2	2	Experimental	25	animate	atelic	be	Dass der Surfer letzten Mittwoch auf der Welle geschlingert ist, faszinierte den Fotografen.	That the surfer last Wednesday on the wave swerved/lurched is, fascinated the photographer.
1	2	Experimental	25	animate	atelic	have	Dass der Surfer letzten Mittwoch auf der Welle geschlingert hat, faszinierte den Fotografen.	That the surfer last Wednesday on the wave swerved/lurched has, fascinated the photographer.
2	2	Experimental	25	inanimate	telic	be	Dass die Plastikflasche letzten Mittwoch zum Pier geschlingert ist, beschäftigte den Naturschützer.	That the plastic bottle last Wednesday to the pier swerved/lurched is, bothered the conservationist.
1	2	Experimental	25	inanimate	telic	have	Dass die Plastikflasche letzten Mittwoch zum Pier geschlingert hat, beschäftigte den Naturschützer.	That the plastic bottle last Wednesday to the pier swerved/lurched has, bothered the conservationist.
2	2	Experimental	25	inanimate	atelic	be	Dass die Plastikflasche letzten Mittwoch auf der Welle geschlingert ist, beschäftigte den Naturschützer.	That the plastic bottle last Wednesday on the wave swerved/lurched is, bothered the conservationist.
1	2	Experimental	25	inanimate	atelic	have	Dass die Plastikflasche letzten Mittwoch auf der Welle geschlingert hat, beschäftigte den Naturschützer.	That the plastic bottle last Wednesday on the wave swerved/lurched has, bothered the conservationist.
1	2	Experimental	26	animate	telic	be	Dass der Skater letzten Donnerstag zur Parkbank geschlingert ist, beeindruckte den Fußgänger.	That the skater last Thursday to the park bench swerved/lurched is, impressed the pedestrian.
2	2	Experimental	26	animate	telic	have	Dass der Skater letzten Donnerstag zur Parkbank geschlingert hat, beeindruckte den Fußgänger.	That the skater last Thursday to the park bench swerved/lurched has, impressed the pedestrian.
1	2	Experimental	26	animate	atelic	be	Dass der Skater letzten Donnerstag auf der Promenade geschlingert ist, beeindruckte den Fußgänger.	That the skater last Thursday on the promenade swerved/lurched is, impressed the pedestrian.
2	2	Experimental	26	animate	atelic	have	Dass der Skater letzten Donnerstag auf der Promenade geschlingert hat, beeindruckte den Fußgänger.	That the skater last Thursday on the promenade swerved/lurched has, impressed the pedestrian.
1	2	Experimental	26	inanimate	telic	be	Dass der Pappteller letzten Donnerstag zur Parkbank geschlingert ist, fiel dem Rentner auf.	That the paper plate last Thursday to the park bench swerved/lurched is, noticed the pensioner.
2	2	Experimental	26	inanimate	telic	have	Dass der Pappteller letzten Donnerstag zur Parkbank geschlingert hat, fiel dem Rentner auf.	That the paper plate last Thursday to the park bench swerved/lurched has, noticed the pensioner.
1	2	Experimental	26	inanimate	atelic	be	Dass der Pappteller letzten Donnerstag auf der Promenade geschlingert ist, fiel dem Rentner auf.	That the paper plate last Thursday on the promenade swerved/lurched is, noticed the pensioner.
2	2	Experimental	26	inanimate	atelic	have	Dass der Pappteller letzten Donnerstag auf der Promenade geschlingert hat, fiel dem Rentner auf.	That the paper plate last Thursday on the promenade swerved/lurched has, noticed the pensioner.
2	2	Experimental	27	animate	telic	be	Dass der Schlittschuhläufer letzten Freitag zur Wand geschlingert ist, faszinierte den Kommentator.	That the ice skater last Friday to the wall swerved/lurched is, fascinated the commentator.
1	2	Experimental	27	animate	telic	have	Dass der Schlittschuhläufer letzten Freitag zur Wand geschlingert hat, faszinierte den Kommentator.	That the ice skater last Friday to the wall swerved/lurched has, fascinated the commentator.
2	2	Experimental	27	animate	atelic	be	Dass der Schlittschuhläufer letzten Freitag auf dem Eis geschlingert ist, faszinierte den Kommentator.	That the ice skater last Friday on the ice swerved/lurched is, fascinated the commentator.
1	2	Experimental	27	animate	atelic	have	Dass der Schlittschuhläufer letzten Freitag auf dem Eis geschlingert hat, faszinierte den Kommentator.	That the ice skater last Friday on the ice swerved/lurched has, fascinated the commentator.
2	2	Experimental	27	inanimate	telic	be	Dass der Puck letzten Freitag zur Wand geschlingert ist, gefiel dem Fan.	That the puck last Friday to the wall swerved/lurched is, delighted the fan.
1	2	Experimental	27	inanimate	telic	have	Dass der Puck letzten Freitag zur Wand geschlingert hat, gefiel dem Fan.	That the puck last Friday to the wall swerved/lurched has, delighted the fan.
2	2	Experimental	27	inanimate	atelic	be	Dass der Puck letzten Freitag auf dem Eis geschlingert ist, gefiel dem Fan.	That the puck last Friday on the ice swerved/lurched is, delighted the fan.
1	2	Experimental	27	inanimate	atelic	have	Dass der Puck letzten Freitag auf dem Eis geschlingert hat, gefiel dem Fan.	That the puck last Friday on the ice swerved/lurched has, delighted the fan.
1	2	Experimental	28	animate	telic	be	Dass der Autofahrer letzten Samstag in die Parklücke geschlingert ist, verblüffte den Ordnungsbeamten.	That the car driver last Saturday into the parking space swerved/lurched is, stunned the officer.
2	2	Experimental	28	animate	telic	have	Dass der Autofahrer letzten Samstag in die Parklücke geschlingert hat, verblüffte den Ordnungsbeamten.	That the car driver last Saturday into the parking space swerved/lurched has, stunned the officer.
1	2	Experimental	28	animate	atelic	be	Dass der Autofahrer letzten Samstag auf der Straße geschlingert ist, verblüffte den Ordnungsbeamten.	That the car driver last Saturday on the street swerved/lurched is, stunned the officer.
2	2	Experimental	28	animate	atelic	have	Dass der Autofahrer letzten Samstag auf der Straße geschlingert hat, verblüffte den Ordnungsbeamten.	That the car driver last Saturdayon the street swerved/lurched has, stunned the officer.
1	2	Experimental	28	inanimate	telic	be	Dass die Radkappe letzten Samstag in die Parklücke geschlingert ist, verwunderte den Polizisten.	That the hubcap last Saturday into the parking space swerved/lurched is, surprised the policeman.
2	2	Experimental	28	inanimate	telic	have	Dass die Radkappe letzten Samstag in die Parklücke geschlingert hat, verwunderte den Polizisten.	That the hubcap last Saturday into the parking space swerved/lurched has, surprised the policeman.
1	2	Experimental	28	inanimate	atelic	be	Dass die Radkappe letzten Samstag auf der Straße geschlingert ist, verwunderte den Polizisten.	That the hubcap last Saturday on the street swerved/lurched is, surprised the policeman.
2	2	Experimental	28	inanimate	atelic	have	Dass die Radkappe letzten Samstag auf der Straße geschlingert hat, verwunderte den Polizisten.	That the hubcap last Saturday on the street swerved/lurched has, surprised the policeman.
2	2	Experimental	29	animate	telic	be	Dass der Motorradfahrer letzten Sonntag zum Hügel geschlingert ist, faszinierte den Fotografen.	That the motorcyclist last Sunday to the hill swerved/lurched is, fascinated the photographer.
1	2	Experimental	29	animate	telic	have	Dass der Motorradfahrer letzten Sonntag zum Hügel geschlingert hat, faszinierte den Fotografen.	That the motorcyclist last Sunday to the hill swerved/lurched has, fascinated the photographer.
2	2	Experimental	29	animate	atelic	be	Dass der Motorradfahrer letzten Sonntag auf dem Acker geschlingert ist, faszinierte den Fotografen.	That the motorcyclist last Sunday on the field swerved/lurched is, fascinated the photographer.
1	2	Experimental	29	animate	atelic	have	Dass der Motorradfahrer letzten Sonntag auf dem Acker geschlingert hat, faszinierte den Fotografen.	That the motorcyclist last Sunday on the field swerved/lurched has, fascinated the photographer.
2	2	Experimental	29	inanimate	telic	be	Dass der Ersatzreifen letzten Sonntag zum Hügel geschlingert ist, verblüffte den Bauern.	That the spare tyre last Sunday to the hill swerved/lurched is, stunned the farmer.
1	2	Experimental	29	inanimate	telic	have	Dass der Ersatzreifen letzten Sonntag zum Hügel geschlingert hat, verblüffte den Bauern.	That the spare tyre last Sunday to the hill swerved/lurched has, stunned the farmer.
2	2	Experimental	29	inanimate	atelic	be	Dass der Ersatzreifen letzten Sonntag auf dem Acker geschlingert ist, verblüffte den Bauern.	That the spare tyre last Sunday on the field swerved/lurched is, stunned the farmer.
1	2	Experimental	29	inanimate	atelic	have	Dass der Ersatzreifen letzten Sonntag auf dem Acker geschlingert hat, verblüffte den Bauern.	That the spare tyre last Sunday on the field swerved/lurched has, stunnedthe farmer.
1	3	Experimental	20	animate	telic	be	Dass die Trapezkünstlerin gestern zu Boden geschwebt ist, beeindruckte den Zirkusbesucher.	That the trapeze artist yesterday to the ground floated/hovered is, impressed the spectator.
2	3	Experimental	20	animate	telic	have	Dass die Trapezkünstlerin gestern zu Boden geschwebt hat, beeindruckte den Zirkusbesucher.	That the trapeze artist yesterday to the ground floated/hovered has, impressed the spectator.
1	3	Experimental	20	animate	atelic	be	Dass die Trapezkünstlerin gestern über dem Boden geschwebt ist, beeindruckte den Zirkusbesucher.	That the trapeze artist yesterday above the ground floated/hovered is, impressed the spectator.
2	3	Experimental	20	animate	atelic	have	Dass die Trapezkünstlerin gestern über dem Boden geschwebt hat, beeindruckte den Zirkusbesucher.	That the trapeze artist yesterday above the ground floated/hovered has, impressed the spectator.
1	3	Experimental	20	inanimate	telic	be	Dass die Wolke gestern zu Boden geschwebt ist, beschäftigte den Meteorologen.	That the cloud yesterday to the ground floated/hovered is, preoccupied the meteorologist.
2	3	Experimental	20	inanimate	telic	have	Dass die Wolke gestern zu Boden geschwebt hat, beschäftigte den Meteorologen.	That the cloud yesterday to the ground floated/hovered has, preoccupied the meteorologist.
1	3	Experimental	20	inanimate	atelic	be	Dass die Wolke gestern über dem Boden geschwebt ist, beschäftigte den Meteorologen.	That the cloud yesterday above the ground floated/hovered is, preoccupied the meteorologist.
2	3	Experimental	20	inanimate	atelic	have	Dass die Wolke gestern über dem Boden geschwebt hat, beschäftigte den Meteorologen.	That the cloud yesterday above the ground floated/hovered has, preoccupied the meteorologist.
2	3	Experimental	21	animate	telic	be	Dass der Artist vorgestern aufs Podest geschwebt ist, faszinierte den Kameramann.	That the artist the day before yesterday onto the pedestal floated/hovered is, fascinated the cameraman.
1	3	Experimental	21	animate	telic	have	Dass der Artist vorgestern aufs Podest geschwebt hat, faszinierte den Kameramann.	That the artist the day before yesterday onto the pedestal floated/hovered has, fascinated the cameraman.
2	3	Experimental	21	animate	atelic	be	Dass der Artist vorgestern über der Manege geschwebt ist, faszinierte den Kameramann.	That the artist the day before yesterday above the manege floated/hovered is, fascinated the cameraman.
1	3	Experimental	21	animate	atelic	have	Dass der Artist vorgestern über der Manege geschwebt hat, faszinierte den Kameramann.	That the artist the day before yesterday above the manege floated/hovered has, fascinated the cameraman.
2	3	Experimental	21	inanimate	telic	be	Dass der Ballon vorgestern aufs Podest geschwebt ist, freute die Zuschauerin.	That the balloon the day before yesterday onto the pedestal floated/hovered is, delighted the spectator.
1	3	Experimental	21	inanimate	telic	have	Dass der Ballon vorgestern aufs Podest geschwebt hat, freute die Zuschauerin.	That the balloon the day before yesterday onto the pedestal floated/hovered has, delighted the spectator.
2	3	Experimental	21	inanimate	atelic	be	Dass der Ballon vorgestern aufs Podest geschwebt ist, freute die Zuschauerin.	That the balloon the day before yesterday above the manege floated/hovered is, delighted the spectator.
1	3	Experimental	21	inanimate	atelic	have	Dass der Ballon vorgestern aufs Podest geschwebt hat, freute die Zuschauerin.	That the balloon the day before yesterday above the manege floated/hovered has, delighted the spectator.
1	3	Experimental	22	animate	telic	be	Dass der Magier letzte Woche zum Publikum geschwebt ist, beeindruckte den Kameramann.	That the magician last week to the audience floated/hovered is, impressed the cameraman.
2	3	Experimental	22	animate	telic	have	Dass der Magier letzte Woche zum Publikum geschwebt hat, beeindruckte den Kameramann.	That the magician last week to the audience floated/hovered has, impressed the cameraman.
1	3	Experimental	22	animate	atelic	be	Dass der Magier letzte Woche über dem Publikum geschwebt ist, beeindruckte den Kameramann.	That the magician last week above the audience floated/hovered is, impressed the cameraman.
2	3	Experimental	22	animate	atelic	have	Dass der Magier letzte Woche über dem Publikum geschwebt hat, beeindruckte den Kameramann.	That the magician last week above the audience floated/hovered has, impressed the cameraman.
1	3	Experimental	22	inanimate	telic	be	Dass das Konfetti letzte Woche zum Publikum geschwebt ist, gefiel dem Fotografen.	That the confetti last week to the audience floated/hovered is, delighted the photographer.
2	3	Experimental	22	inanimate	telic	have	Dass das Konfetti letzte Woche zum Publikum geschwebt hat, gefiel dem Fotografen.	That the confetti last week to the audience floated/hovered has, delighted the photographer.
1	3	Experimental	22	inanimate	atelic	be	Dass das Konfetti letzte Woche über dem Publikum geschwebt ist, gefiel dem Fotografen.	That the confetti last week above the audience floated/hovered is, delighted the photographer.
2	3	Experimental	22	inanimate	atelic	have	Dass das Konfetti letzte Woche über dem Publikum geschwebt hat, gefiel dem Fotografen.	That the confetti last week above the audience floated/hovered has, delighted the photographer.
2	3	Experimental	23	animate	telic	be	Dass der Basketballspieler letzten Montag zur Linie geschwebt ist, verblüffte den Kommentator.	That the basketball player last Monday to the line floated/hovered is, amazed the commentator.
1	3	Experimental	23	animate	telic	have	Dass der Basketballspieler letzten Montag zur Linie geschwebt hat, verblüffte den Kommentator.	That the basketball player last Monday to the line floated/hovered has, amazed the commentator.
2	3	Experimental	23	animate	atelic	be	Dass der Basketballspieler letzten Montag über dem Feld geschwebt ist, verblüffte den Kommentator.	That the basketball player last Monday above the court floated/hovered is, amazed the commentator.
1	3	Experimental	23	animate	atelic	have	Dass der Basketballspieler letzten Montag über dem Feld geschwebt hat, verblüffte den Kommentator.	That the basketball player last Monday above the court floated/hovered has, amazed the commentator..
2	3	Experimental	23	inanimate	telic	be	Dass das Faltblatt letzten Montag zur Linie geschwebt ist, verwunderte den Bauern.	That the leaflet last Monday to the line floated/hovered is, surprised the farmer.
1	3	Experimental	23	inanimate	telic	have	Dass das Faltblatt letzten Montag zur Linie geschwebt hat, verwunderte den Bauern.	That the leaflet last Monday to the line floated/hovered has, surprised the farmer.
2	3	Experimental	23	inanimate	atelic	be	Dass das Faltblatt letzten Montag über dem Feld geschwebt ist, verwunderte den Bauern.	That the leaflet last Monday above the court floated/hovered is, surprised the farmer.
1	3	Experimental	23	inanimate	atelic	have	Dass das Faltblatt letzten Montag über dem Feld geschwebt hat, verwunderte den Bauern.	That the leaflet last Monday above the court floated/hovered has, surprised the farmer.
1	3	Experimental	24	animate	telic	be	Dass der Astronaut letzten Dienstag zur Mondoberfläche geschwebt ist, faszinierte den Forscher.	That the astronaut last Tuesday to the lunar surface floated/hovered is, fascinated the scientist.
2	3	Experimental	24	animate	telic	have	Dass der Astronaut letzten Dienstag zur Mondoberfläche geschwebt hat, faszinierte den Forscher.	That the astronaut last Tuesday to the lunar surface floated/hovered has, fascinated the scientist.
1	3	Experimental	24	animate	atelic	be	Dass der Astronaut letzten Dienstag im Weltall geschwebt ist, faszinierte den Forscher.	That the astronaut last Tuesday in space floated/hovered is, fascinated the scientist.
2	3	Experimental	24	animate	atelic	have	Dass der Astronaut letzten Dienstag im Weltall geschwebt hat, faszinierte den Forscher.	That the astronaut last Tuesday in space floated/hovered has, fascinated the scientist.
1	3	Experimental	24	inanimate	telic	be	Dass der Asteroid letzten Dienstag zur Mondoberfläche geschwebt ist, beeindruckte den Astronomen.	That the asteroid last Tuesday to the lunar surface floated/hovered is, impressed the astronomer.
2	3	Experimental	24	inanimate	telic	have	Dass der Asteroid letzten Dienstag zur Mondoberfläche geschwebt hat, beeindruckte den Astronomen.	That the asteroid last Tuesday to the lunar surface floated/hovered has, impressed the astronomer.
1	3	Experimental	24	inanimate	atelic	be	Dass der Asteroid letzten Dienstag im Weltall geschwebt ist, beeindruckte den Astronomen.	That the asteroid last Tuesday in space floated/hovered is, impressed the astronomer.
2	3	Experimental	24	inanimate	atelic	have	Dass der Asteroid letzten Dienstag im Weltall geschwebt hat, beeindruckte den Astronomen.	That the asteroid last Tuesday in space floated/hovered has, impressed the astronomer.
2	3	Experimental	25	animate	telic	be	Dass der Gleitschirmflieger letzten Mittwoch auf den Acker geschwebt ist, faszinierte den Sportler.	That the paraglider last Wednesday to the ground floated is, fascinated the sportsman.
1	3	Experimental	25	animate	telic	have	Dass der Gleitschirmflieger letzten Mittwoch auf den Acker geschwebt hat, faszinierte den Sportler.	That the paraglider last Wednesday to the ground floated has, fascinated the sportsman.
2	3	Experimental	25	animate	atelic	be	Dass der Gleitschirmflieger letzten Mittwoch über dem Fluss geschwebt ist, faszinierte den Sportler.	That the paraglider last Wednesday above the river floated is, fascinated the sportsman.
1	3	Experimental	25	animate	atelic	have	Dass der Gleitschirmflieger letzten Mittwoch über dem Fluss geschwebt hat, faszinierte den Sportler.	That the paraglider last Wednesday above the river floated has, fascinated the sportsman.
2	3	Experimental	25	inanimate	telic	be	Dass das Ahornblatt letzten Mittwoch auf den Acker geschwebt ist, freute den Maler.	That the maple leaf last Wednesday to the ground floated is, delighted the painter.
1	3	Experimental	25	inanimate	telic	have	Dass das Ahornblatt letzten Mittwoch auf den Acker geschwebt hat, freute den Maler.	That the maple leaf last Wednesday to the ground floated has, delighted the painter.
2	3	Experimental	25	inanimate	atelic	be	Dass das Ahornblatt letzten Mittwoch über dem Fluss geschwebt ist, freute den Maler.	That the maple leaf last Wednesday above the river floated is, delighted the painter.
1	3	Experimental	25	inanimate	atelic	have	Dass das Ahornblatt letzten Mittwoch über dem Fluss geschwebt hat, freute den Maler.	That the maple leaf last Wednesday above the river floated has, delighted the painter.
1	3	Experimental	26	animate	telic	be	Dass der Taucher letzten Freitag zum Korallenriff geschwebt ist, beeindruckte den Kameramann.	That the diver last Friday to the coral reef floated/hovered is, impressed the cameraman.
2	3	Experimental	26	animate	telic	have	Dass der Taucher letzten Freitag zum Korallenriff geschwebt hat, beeindruckte den Kameramann.	That the diver last Friday to the coral reef floated/hovered has, impressed the cameraman.
1	3	Experimental	26	animate	atelic	be	Dass der Taucher letzten Freitag im Wasser geschwebt ist, beeindruckte den Kameramann.	That the diver last Friday in the water floated/hovered is, impressed the cameraman.
2	3	Experimental	26	animate	atelic	have	Dass der Taucher letzten Freitag im Wasser geschwebt hat, beeindruckte den Kameramann.	That the diver last Friday in the water floated/hovered has, impressed the cameraman.
1	3	Experimental	26	inanimate	telic	be	Dass der Schwamm letzten Freitag zum Korallenriff geschwebt ist, beschäftigte den Taucher.	That the sponge last Friday to the coral reef floated/hovered is, preoccupied the diver.
2	3	Experimental	26	inanimate	telic	have	Dass der Schwamm letzten Freitag zum Korallenriff geschwebt hat, beschäftigte den Taucher.	That the sponge last Friday to the coral reef floated/hovered has, preoccupied the diver.
1	3	Experimental	26	inanimate	atelic	be	Dass der Schwamm letzten Freitag im Wasser geschwebt ist, beschäftigte den Taucher.	That the sponge last Friday in the water floated/hovered is, preoccupied the diver.
2	3	Experimental	26	inanimate	atelic	have	Dass der Schwamm letzten Freitag im Wasser geschwebt hat, beschäftigte den Taucher.	That the sponge last Friday in the water floated/hovered has, preoccupied the diver.
2	3	Experimental	27	animate	telic	be	Dass der Fallschirmspringer letzten Samstag zur Lichtung geschwebt ist, beeindruckte den Fotografen.	That the skydiver last Saturday to the clearing floated/hovered is, impressed the photographer.
1	3	Experimental	27	animate	telic	have	Dass der Fallschirmspringer letzten Samstag zur Lichtung geschwebt hat, beeindruckte den Fotografen.	That the skydiver last Saturday to the clearing floated/hovered has, impressed the photographer.
2	3	Experimental	27	animate	atelic	be	Dass der Fallschirmspringer letzten Samstag über dem Maisfeld geschwebt ist, beeindruckte den Fotografen.	That the skydiver last Saturday above the cornfield floated/hovered is, impressed the photographer.
1	3	Experimental	27	animate	atelic	have	Dass der Fallschirmspringer letzten Samstag über dem Maisfeld geschwebt hat, beeindruckte den Fotografen.	That the skydiver last Saturday above the cornfield floated/hovered has, impressed the photographer.
2	3	Experimental	27	inanimate	telic	be	Dass die Blüte letzten Samstag zur Lichtung geschwebt ist, gefiel dem Künstler.	That the blossom last Saturday to the clearing floated/hovered is, delighted the artist.
1	3	Experimental	27	inanimate	telic	have	Dass die Blüte letzten Samstag zur Lichtung geschwebt hat, gefiel dem Künstler.	That the blossom last Saturday to the clearing floated/hovered has, delighted the artist.
2	3	Experimental	27	inanimate	atelic	be	Dass die Blüte letzten Samstag über dem Maisfeld geschwebt ist, gefiel dem Künstler.	That the blossom last Saturday above the cornfield floated/hovered is, delighted the artist.
1	3	Experimental	27	inanimate	atelic	have	Dass die Blüte letzten Samstag über dem Maisfeld geschwebt hat, gefiel dem Künstler.	That the blossom last Saturday above the cornfield floated/hovered has, delighted the artist.
1	3	Experimental	28	animate	telic	be	Dass der Trampolinspringer letzten Sonntag zum Publikum geschwebt ist, freute den Trainer.	That the trampolinist last Sunday to the audience floated/hovered is, delighted the coach.
2	3	Experimental	28	animate	telic	have	Dass der Trampolinspringer letzten Sonntag zum Publikum geschwebt hat, freute den Trainer.	That the trampolinist last Sunday to the audience floated/hovered has, delighted the coach.
1	3	Experimental	28	animate	atelic	be	Dass der Trampolinspringer letzten Sonntag über dem Boden geschwebt ist, freute den Trainer.	That the trampolinist last Sunday above the ground floated/hovered is, delighted the coach.
2	3	Experimental	28	animate	atelic	have	Dass der Trampolinspringer letzten Sonntag über dem Boden geschwebt hat, freute den Trainer.	That the trampolinist last Sunday above the ground floated/hovered has, delighted the coach.
1	3	Experimental	28	inanimate	telic	be	Dass die Seifenblase letzten Sonntag zum Publikum geschwebt ist, gefiel dem Fotografen.	That the soap bubble last Sunday to the audience floated/hovered is, delighted the photographer.
2	3	Experimental	28	inanimate	telic	have	Dass die Seifenblase letzten Sonntag zum Publikum geschwebt hat, gefiel dem Fotografen.	That the soap bubble last Sunday to the audience floated/hovered has, delighted the photographer.
1	3	Experimental	28	inanimate	atelic	be	Dass die Seifenblase letzten Sonntag über dem Boden geschwebt ist, gefiel dem Fotografen.	That the soap bubble last Sunday above the ground floated/hovered is, delighted the photographer.
2	3	Experimental	28	inanimate	atelic	have	Dass die Seifenblase letzten Sonntag über dem Boden geschwebt hat, gefiel dem Fotografen.	That the soap bubble last Sunday above the ground floated/hovered has, delighted the photographer.
2	3	Experimental	29	animate	telic	be	Dass der Weitspringer gestern zur Sandgrube geschwebt ist, beeindruckte den Journalisten.	That the long jumper yesterday to the sandpit floated/hovered is, impressed the journalist.
1	3	Experimental	29	animate	telic	have	Dass der Weitspringer gestern zur Sandgrube geschwebt hat, beeindruckte den Journalisten.	That the long jumper yesterday to the sandpit floated/hovered has, impressed the journalist.
2	3	Experimental	29	animate	atelic	be	Dass der Weitspringer gestern über der Sandgrube geschwebt ist, beeindruckte den Journalisten.	That the long jumper yesterday above the sandpit floated/hovered is, impressed the journalist.
1	3	Experimental	29	animate	atelic	have	Dass der Weitspringer gestern über der Sandgrube geschwebt hat, beeindruckte den Journalisten.	That the long jumper yesterday above the sandpit floated/hovered has, impressed the journalist.
2	3	Experimental	29	inanimate	telic	be	Dass das Blatt gestern zur Sandgrube geschwebt ist, fiel dem Rentner auf.	That the leaf yesterday to the sandpit floated/hovered is, noticed the pensioner.
1	3	Experimental	29	inanimate	telic	have	Dass das Blatt gestern zur Sandgrube geschwebt hat, fiel dem Rentner auf.	That the leaf yesterday to the sandpit floated/hovered has, noticed the pensioner.
2	3	Experimental	29	inanimate	atelic	be	Dass das Blatt gestern über der Sandgrube geschwebt ist, fiel dem Rentner auf.	That the leaf yesterday above the sandpit floated/hovered is, noticed the pensioner.
1	3	Experimental	29	inanimate	atelic	have	Dass das Blatt gestern über der Sandgrube geschwebt hat, fiel dem Rentner auf.	That the leaf yesterday above the sandpit floated/hovered has, noticed the pensioner.
1	4	Experimental	20	animate	telic	be	Dass der Pilot gestern zum See geflogen ist, beeindruckte den Fußgänger.	That the pilot yesterday to the lake flown is, impressed the pedestrian.
2	4	Experimental	20	animate	telic	have	Dass der Pilot gestern zum See geflogen hat, beeindruckte den Fußgänger.	That the pilot yesterday to the lake flown has, impressed the pedestrian.
1	4	Experimental	20	animate	atelic	be	Dass der Pilot gestern über der Stadt geflogen ist, beeindruckte den Fußgänger.	That the pilot yesterday above the town flown is, impressed the pedestrian.
2	4	Experimental	20	animate	atelic	have	Dass der Pilot gestern über der Stadt geflogen hat, beeindruckte den Fußgänger.	That the pilot yesterday above the town flown has, impressed the pedestrian.
1	4	Experimental	20	inanimate	telic	be	Dass die Feder gestern zum See geflogen ist, gefiel dem Maler.	That the feather yesterday to the lake flown is, delighted the painter/artist.
2	4	Experimental	20	inanimate	telic	have	Dass die Feder gestern zum See geflogen hat, gefiel dem Maler.	That the feather yesterday to the lake flown has, delighted the painter/artist.
1	4	Experimental	20	inanimate	atelic	be	Dass die Feder gestern über der Stadt geflogen ist, gefiel dem Maler.	That the feather yesterday above the town flown is, delighted the painter/artist.
2	4	Experimental	20	inanimate	atelic	have	Dass die Feder gestern über der Stadt geflogen hat, gefiel dem Maler.	That the feather yesterday above the town flown has, delighted the painter/artist.
2	4	Experimental	21	animate	telic	be	Dass der Fallschirmspringer vorgestern in die Baumkrone geflogen ist, erstaunte den Reporter.	That the skydiver the day before yesterday into the treetop flown is, astonished the reporter.
1	4	Experimental	21	animate	telic	have	Dass der Fallschirmspringer vorgestern in die Baumkrone geflogen hat, erstaunte den Reporter.	That the skydiver the day before yesterday into the treetop flown has, astonished the reporter.
2	4	Experimental	21	animate	atelic	be	Dass der Fallschirmspringer vorgestern über der Wiese geflogen ist, erstaunte den Reporter.	That the skydiver the day before yesterday above the meadow flown is, astonished the reporter.
1	4	Experimental	21	animate	atelic	have	Dass der Fallschirmspringer vorgestern über der Wiese geflogen hat, erstaunte den Reporter.	That the skydiver the day before yesterday above the meadow flown has, astonished the reporter.
2	4	Experimental	21	inanimate	telic	be	Dass der Papierdrachen vorgestern in die Baumkrone geflogen ist, fiel dem Gärtner auf.	That the kite the day before yesterday into the treetop flown is, noticed the gardener.
1	4	Experimental	21	inanimate	telic	have	Dass der Papierdrachen vorgestern in die Baumkrone geflogen hat, fiel dem Gärtner auf.	That the kite the day before yesterday into the treetop flown has, noticed the gardener.
2	4	Experimental	21	inanimate	atelic	be	Dass der Papierdrachen vorgestern über der Wiese geflogen ist, fiel dem Gärtner auf.	That the kite the day before yesterday above the meadow flown is, noticed the gardener.
1	4	Experimental	21	inanimate	atelic	have	Dass der Papierdrachen vorgestern über der Wiese geflogen hat, fiel dem Gärtner auf.	That the kite the day before yesterday above the meadow flown has, noticed the gardener.
1	4	Experimental	22	animate	telic	be	Dass der Zeppelinfahrer letzte Woche zum Sendemast geflogen ist, beeindruckte den Fahrgast.	That the airship pilot last week to the radio mast flown is, impressed the passenger.
2	4	Experimental	22	animate	telic	have	Dass der Zeppelinfahrer letzte Woche zum Sendemast geflogen hat, beeindruckte den Fahrgast.	That the airship pilot last week to the radio mast flown has, impressed the passenger.
1	4	Experimental	22	animate	atelic	be	Dass der Zeppelinfahrer letzte Woche über den Straßen geflogen ist, beeindruckte den Fahrgast.	That the airship pilot last week above the streets flown is, impressed the passenger.
2	4	Experimental	22	animate	atelic	have	Dass der Zeppelinfahrer letzte Woche über den Straßen geflogen hat, beeindruckte den Fahrgast.	That the airship pilot last week above the streets flown has, impressed the passenger.
1	4	Experimental	22	inanimate	telic	be	Dass die Papiertüte letzte Woche zum Sendemast geflogen ist, überraschte den Naturschützer.	That the paper bag last week to the radio mast flown is, surprised the conservationist.
2	4	Experimental	22	inanimate	telic	have	Dass die Papiertüte letzte Woche zum Sendemast geflogen hat, überraschte den Naturschützer.	That the paper bag last week to the radio mast flown has, surprised the conservationist.
1	4	Experimental	22	inanimate	atelic	be	Dass die Papiertüte letzte Woche über den Straßen geflogen ist, überraschte den Naturschützer.	That the paper bag last week above the streets flown is, surprised the conservationist.
2	4	Experimental	22	inanimate	atelic	have	Dass die Papiertüte letzte Woche über den Straßen geflogen hat, überraschte den Naturschützer.	That the paper bag last week above the streets flown has, surprised the conservationist.
2	4	Experimental	23	animate	telic	be	Dass der Footballspieler letzten Montag zur Linie geflogen ist, erstaunte den Fan.	That the football player last Monday to the line flown is, astonished the fan.
1	4	Experimental	23	animate	telic	have	Dass der Footballspieler letzten Montag zur Linie geflogen hat, erstaunte den Fan.	That the football player last Monday to the line flown has, astonished the fan.
2	4	Experimental	23	animate	atelic	be	Dass der Footballspieler letzten Montag über dem Spielfeld geflogen ist, erstaunte den Fan.	That the football player last Monday above the pitch flown is, astonished the fan.
1	4	Experimental	23	animate	atelic	have	Dass der Footballspieler letzten Montag über dem Spielfeld geflogen hat, erstaunte den Fan.	That the football player last Monday above the pitch flown has, astonished the fan.
2	4	Experimental	23	inanimate	telic	be	Dass die Plastiktüte letzten Montag zur Linie geflogen ist, beschäftigte den Umweltschützer.	That the plastic bag last Monday to the line flown is, bothered the environmentalist.
1	4	Experimental	23	inanimate	telic	have	Dass die Plastiktüte letzten Montag zur Linie geflogen hat, beschäftigte den Umweltschützer.	That the plastic bag last Monday to the line flown has, bothered the environmentalist.
2	4	Experimental	23	inanimate	atelic	be	Dass die Plastiktüte letzten Montag über dem Spielfeld geflogen ist, beschäftigte den Umweltschützer.	That the plastic bag last Monday above the pitch flown is, bothered the environmentalist.
1	4	Experimental	23	inanimate	atelic	have	Dass die Plastiktüte letzten Montag über dem Spielfeld geflogen hat, beschäftigte den Umweltschützer.	That the plastic bag last Monday above the pitch flown has, bothered the environmentalist.
1	4	Experimental	24	animate	telic	be	Dass der Zauberer letzten Dienstag hinter den Vorhang geflogen ist, faszinierte den Zuschauer.	That the magician last Tuesday behind the curtain flown is, fascinated the spectator.
2	4	Experimental	24	animate	telic	have	Dass der Zauberer letzten Dienstag hinter den Vorhang geflogen hat, faszinierte den Zuschauer.	That the magician last Tuesday behind the curtain flown has, fascinated the spectator.
1	4	Experimental	24	animate	atelic	be	Dass der Zauberer letzten Dienstag über den Leuten geflogen ist, faszinierte den Zuschauer.	That the magician last Tuesday above the crowd flown is, fascinated the spectator.
2	4	Experimental	24	animate	atelic	have	Dass der Zauberer letzten Dienstag über den Leuten geflogen hat, faszinierte den Zuschauer.	That the magician last Tuesday above the crowd flown has, fascinated the spectator.
1	4	Experimental	24	inanimate	telic	be	Dass das Seidentuch letzten Dienstag hinter den Vorhang geflogen ist, fiel dem Kameramann auf.	That the silk scarf last Tuesday behind the curtain flown is, noticed the cameraman.
2	4	Experimental	24	inanimate	telic	have	Dass das Seidentuch letzten Dienstag hinter den Vorhang geflogen hat, fiel dem Kameramann auf.	That the silk scarf last Tuesday behind the curtain flown has, noticed the cameraman.
1	4	Experimental	24	inanimate	atelic	be	Dass das Seidentuch letzten Dienstag über den Leuten geflogen ist, fiel dem Kameramann auf.	That the silk scarf last Tuesday above the crowd flown is, noticed the cameraman.
2	4	Experimental	24	inanimate	atelic	have	Dass das Seidentuch letzten Dienstag über den Leuten geflogen hat, fiel dem Kameramann auf.	That the silk scarf last Tuesday above the crowd flown has, noticed the cameraman.
2	4	Experimental	25	animate	telic	be	Dass der Copilot letzten Mittwoch ins Tal geflogen ist, beeindruckte den Kollegen.	That the copilot last Wednesday into the valley flown is, impressed the colleague.
1	4	Experimental	25	animate	telic	have	Dass der Copilot letzten Mittwoch ins Tal geflogen hat, beeindruckte den Kollegen.	That the copilot last Wednesday into the valley flown has, impressed the colleague.
2	4	Experimental	25	animate	atelic	be	Dass der Copilot letzten Mittwoch über dem Tal geflogen ist, beeindruckte den Kollegen.	That the copilot last Wednesday above the valley flown is, impressed the colleague.
1	4	Experimental	25	animate	atelic	have	Dass der Copilot letzten Mittwoch über dem Tal geflogen hat, beeindruckte den Kollegen.	That the copilot last Wednesday above the valley flown has, impressed the colleague.
2	4	Experimental	25	inanimate	telic	be	Dass das Ahornblatt letzten Mittwoch ins Tal geflogen ist, gefiel dem Maler.	That the maple leaf last Wednesday into the valley flown is, delighted the painter.
1	4	Experimental	25	inanimate	telic	have	Dass das Ahornblatt letzten Mittwoch ins Tal geflogen hat, gefiel dem Maler.	That the maple leaf last Wednesday into the valley flown has, delighted the painter.
2	4	Experimental	25	inanimate	atelic	be	Dass das Ahornblatt letzten Mittwoch über dem Tal geflogen ist, gefiel dem Maler.	That the maple leaf last Wednesday above the valley flown is, delighted the painter.
1	4	Experimental	25	inanimate	atelic	have	Dass das Ahornblatt letzten Mittwoch über dem Tal geflogen hat, gefiel dem Maler.	That the maple leaf last Wednesday above the valley flown has, delighted the painter.
1	4	Experimental	26	animate	telic	be	Dass der Gleitschirmpilot letzten Donnerstag zum Gipfel geflogen ist, verblüffte den Bergsteiger.	That the paraglider last Thursday to the summit flown is, amazed the mountaineer.
2	4	Experimental	26	animate	telic	have	Dass der Gleitschirmpilot letzten Donnerstag zum Gipfel geflogen hat, verblüffte den Bergsteiger.	That the paraglider last Thursday to the summit flown has, amazed the mountaineer.
1	4	Experimental	26	animate	atelic	be	Dass der Gleitschirmpilot letzten Donnerstag in den Bergen geflogen ist, verblüffte den Bergsteiger.	That the paraglider last Thursday in the mountains flown is, amazed the mountaineer.
2	4	Experimental	26	animate	atelic	have	Dass der Gleitschirmpilot letzten Donnerstag in den Bergen geflogen hat, verblüffte den Bergsteiger.	That the paraglider last Thursday in the mountains flown has, amazed the mountaineer.
1	4	Experimental	26	inanimate	telic	be	Dass die Pusteblume letzten Donnerstag zum Gipfel geflogen ist, freute den Fotografen.	That the dandelion last Thursday to the summit flown is, delighted the photographer.
2	4	Experimental	26	inanimate	telic	have	Dass die Pusteblume letzten Donnerstag zum Gipfel geflogen hat, freute den Fotografen.	That the dandelion last Thursday to the summit flown has, delighted the photographer.
1	4	Experimental	26	inanimate	atelic	be	Dass die Pusteblume letzten Donnerstag in den Bergen geflogen ist, freute den Fotografen.	That the dandelion last Thursday in the mountains flown is, delighted the photographer.
2	4	Experimental	26	inanimate	atelic	have	Dass die Pusteblume letzten Donnerstag in den Bergen geflogen hat, freute den Fotografen.	That the dandelion last Thursday in the mountains flown has, delighted the photographer.
2	4	Experimental	27	animate	telic	be	Dass der Hobbypilot letzten Freitag zur Wiese geflogen ist, gefiel dem Künstler.	That the amateur pilot last Friday to the meadow flown is, delighted the artist.
1	4	Experimental	27	animate	telic	have	Dass der Hobbypilot letzten Freitag zur Wiese geflogen hat, gefiel dem Künstler.	That the amateur pilot last Friday to the meadow flown has, delighted the artist.
2	4	Experimental	27	animate	atelic	be	Dass der Hobbypilot letzten Freitag über dem See geflogen ist, gefiel dem Künstler.	That the amateur pilot last Friday above the lake flown is, delighted the artist.
1	4	Experimental	27	animate	atelic	have	Dass der Hobbypilot letzten Freitag über dem See geflogen hat, gefiel dem Künstler.	That the amateur pilot last Friday above the lake flown has, delighted the artist.
2	4	Experimental	27	inanimate	telic	be	Dass das Taschentuch letzten Freitag zur Wiese geflogen ist, verwunderte den Fußgänger.	That the tissue last Friday to the meadow flown is, surprised the pedestrian.
1	4	Experimental	27	inanimate	telic	have	Dass das Taschentuch letzten Freitag zur Wiese geflogen hat, verwunderte den Fußgänger.	That the tissue last Friday to the meadow flown has, surprised the pedestrian.
2	4	Experimental	27	inanimate	atelic	be	Dass das Taschentuch letzten Freitag über dem See geflogen ist, verwunderte den Fußgänger.	That the tissue last Friday above the lake flown is, surprised the pedestrian.
1	4	Experimental	27	inanimate	atelic	have	Dass das Taschentuch letzten Freitag über dem See geflogen hat, verwunderte den Fußgänger.	That the tissue last Friday above the lake flown has, surprised the pedestrian.
1	4	Experimental	28	animate	telic	be	Dass der Ballonfahrer letzten Samstag zum Wald geflogen ist, erfreute den Touristen.	That the balloonist last Saturday to the forest flown is, delighted the tourist.
2	4	Experimental	28	animate	telic	have	Dass der Ballonfahrer letzten Samstag zum Wald geflogen hat, erfreute den Touristen.	That the balloonist last Saturday to the forest flown has, delighted the tourist.
1	4	Experimental	28	animate	atelic	be	Dass der Ballonfahrer letzten Samstag über der Stadt geflogen ist, erfreute den Touristen.	That the balloonist last Saturday above the city flown is, delighted the tourist.
2	4	Experimental	28	animate	atelic	have	Dass der Ballonfahrer letzten Samstag über der Stadt geflogen hat, erfreute den Touristen.	That the balloonist last Saturday above the city flown has, delighted the tourist.
1	4	Experimental	28	inanimate	telic	be	Dass die Staubwolke letzten Samstag zum Wald geflogen ist, beschäftigte den Meteorologen.	That the dust cloud last Saturday to the forest flown is, preoccupied the meteorologist.
2	4	Experimental	28	inanimate	telic	have	Dass die Staubwolke letzten Samstag zum Wald geflogen hat, beschäftigte den Meteorologen.	That the dust cloud last Saturday to the forest flown has, preoccupied the meteorologist.
1	4	Experimental	28	inanimate	atelic	be	Dass die Staubwolke letzten Samstag über der Stadt geflogen ist, beschäftigte den Meteorologen.	That the dust cloud last Saturday above the city flown is, preoccupied the meteorologist.
2	4	Experimental	28	inanimate	atelic	have	Dass die Staubwolke letzten Samstag über der Stadt geflogen hat, beschäftigte den Meteorologen.	That the dust cloud last Saturday above the city flown has, preoccupied the meteorologist.
2	4	Experimental	29	animate	telic	be	Dass der Kampfpilot letzten Sonntag zur Insel geflogen ist, verblüffte den Journalisten.	That the fighter pilot last Sunday to the island flown is, stunned the journalist.
1	4	Experimental	29	animate	telic	have	Dass der Kampfpilot letzten Sonntag zur Insel geflogen hat, verblüffte den Journalisten.	That the fighter pilot last Sunday to the island flown has, stunned the journalist.
2	4	Experimental	29	animate	atelic	be	Dass der Kampfpilot letzten Sonntag über dem Meer geflogen ist, verblüffte den Journalisten.	That the fighter pilot last Sunday above the sea flown is, stunned the journalist.
1	4	Experimental	29	animate	atelic	have	Dass der Kampfpilot letzten Sonntag über dem Meer geflogen hat, verblüffte den Journalisten.	That the fighter pilot last Sunday above the sea flown has, stunned the journalist.
2	4	Experimental	29	inanimate	telic	be	Dass das Segel letzten Sonntag zur Insel geflogen ist, erstaunte den Seemann.	That the sail last Sunday to the island flown is, astonished the sailor.
1	4	Experimental	29	inanimate	telic	have	Dass das Segel letzten Sonntag zur Insel geflogen hat, erstaunte den Seemann.	That the sail last Sunday to the island flown has, astonished the sailor.
2	4	Experimental	29	inanimate	atelic	be	Dass das Segel letzten Sonntag über dem Meer geflogen ist, erstaunte den Seemann.	That the sail last Sunday above the sea flown is, astonished the sailor.
1	4	Experimental	29	inanimate	atelic	have	Dass das Segel letzten Sonntag über dem Meer geflogen hat, erstaunte den Seemann.	That the sail last Sunday above the sea flown has, astonished the sailor.
1	5	Experimental	20	animate	telic	be	Dass der Skateboarder gestern zur Rampe gerollt ist, beeindruckte den Nachbarn.	That the skateboarder yesterday to the ramp rolled is, impressed the neighbor.
2	5	Experimental	20	animate	telic	have	Dass der Skateboarder gestern zur Rampe gerollt hat, beeindruckte den Nachbarn.	That the skateboarder yesterday to the ramp rolled has, impressed the neighbor.
1	5	Experimental	20	animate	atelic	be	Dass der Skateboarder gestern vor dem Haus gerollt ist, beeindruckte den Nachbarn.	That the skateboarder yesterday in front of the house rolled is, impressed the neighbor.
2	5	Experimental	20	animate	atelic	have	Dass der Skateboarder gestern vor dem Haus gerollt hat, beeindruckte den Nachbarn.	That the skateboarder yesterday in front of the house rolled has, impressed the neighbor.
1	5	Experimental	20	inanimate	telic	be	Dass der Ball gestern zur Rampe gerollt ist, fiel dem Autofahrer auf.	That the ball yesterday to the ramp rolled is, noticed the car driver.
2	5	Experimental	20	inanimate	telic	have	Dass der Ball gestern zur Rampe gerollt hat, fiel dem Autofahrer auf.	That the ball yesterday to the ramp rolled has, noticed the car driver.
1	5	Experimental	20	inanimate	atelic	be	Dass der Ball gestern vor dem Haus gerollt ist, fiel dem Autofahrer auf.	That the ball yesterday in front of the house rolled is, noticed the car driver.
2	5	Experimental	20	inanimate	atelic	have	Dass der Ball gestern vor dem Haus gerollt hat, fiel dem Autofahrer auf.	That the ball yesterday in front of the house rolled has, noticed the car driver.
2	5	Experimental	21	animate	telic	be	Dass der Busfahrer vorgestern auf den Vorplatz gerollt ist, verwunderte den Hausmeister.	That the bus driver the day before yesterday onto the courtyard rolled is, surprised the janitor.
1	5	Experimental	21	animate	telic	have	Dass der Busfahrer vorgestern auf den Vorplatz gerollt hat, verwunderte den Hausmeister.	That the bus driver the day before yesterday onto the courtyard rolled has, surprised the janitor.
2	5	Experimental	21	animate	atelic	be	Dass der Busfahrer vorgestern neben der Halle gerollt ist, verwunderte den Hausmeister.	That the bus driver the day before yesterday beside the hall rolled is, surprised the janitor.
1	5	Experimental	21	animate	atelic	have	Dass der Busfahrer vorgestern neben der Halle gerollt hat, verwunderte den Hausmeister.	That the bus driver the day before yesterday beside the hall rolled has, surprised the janitor.
2	5	Experimental	21	inanimate	telic	be	Dass die Münze vorgestern auf den Vorplatz gerollt ist, fiel dem Obdachlosen auf.	That the coin the day before yesterday onto the courtyard rolled is, noticed the homeless person.
1	5	Experimental	21	inanimate	telic	have	Dass die Münze vorgestern auf den Vorplatz gerollt hat, fiel dem Obdachlosen auf.	That the coin the day before yesterday onto the courtyard rolled has, noticed the homeless person.
2	5	Experimental	21	inanimate	atelic	be	Dass die Münze vorgestern neben der Halle gerollt ist, fiel dem Obdachlosen auf.	That the coin the day before yesterday beside the hall rolled is, noticed the homeless person.
1	5	Experimental	21	inanimate	atelic	have	Dass die Münze vorgestern neben der Halle gerollt hat, fiel dem Obdachlosen auf.	That the coin the day before yesterday beside the hall rolled has, noticed the homeless person.
1	5	Experimental	22	animate	telic	be	Dass der Fahranfänger letzte Woche zur Schranke gerollt ist, beschäftigte den Fahrlehrer.	That the novice driver last week to the barrier rolled is, bothered the driving instructor.
2	5	Experimental	22	animate	telic	have	Dass der Fahranfänger letzte Woche zur Schranke gerollt hat, beschäftigte den Fahrlehrer.	That the novice driver last week to the barrier rolled has, bothered the driving instructor.
1	5	Experimental	22	animate	atelic	be	Dass der Fahranfänger letzte Woche auf dem Übungsplatz gerollt ist, beschäftigte den Fahrlehrer.	That the novice driver last week on the training ground rolled is, bothered the driving instructor.
2	5	Experimental	22	animate	atelic	have	Dass der Fahranfänger letzte Woche auf dem Übungsplatz gerollt hat, beschäftigte den Fahrlehrer.	That the novice driver last week on the training ground rolled has, bothered the driving instructor.
1	5	Experimental	22	inanimate	telic	be	Dass der Autoreifen letzte Woche zur Schranke gerollt ist, fiel dem Sicherheitsbeamten auf.	That the car tire last week to the barrier rolled is, noticed the security officer.
2	5	Experimental	22	inanimate	telic	have	Dass der Autoreifen letzte Woche zur Schranke gerollt hat, fiel dem Sicherheitsbeamten auf.	That the car tire last week to the barrier rolled has, noticed the security officer.
1	5	Experimental	22	inanimate	atelic	be	Dass der Autoreifen letzte Woche auf dem Übungsplatz gerollt ist, fiel dem Sicherheitsbeamten auf.	That the car tire last week on the training ground rolled is, noticed the security officer.
2	5	Experimental	22	inanimate	atelic	have	Dass der Autoreifen letzte Woche auf dem Übungsplatz gerollt hat, fiel dem Sicherheitsbeamten auf.	That the car tire last week on the training ground rolled has, noticed the security officer.
2	5	Experimental	23	animate	telic	be	Dass der Pilot letzten Montag zum Feld gerollt ist, faszinierte den Passagier.	That the pilot last Monday to the field rolled is, fascinated the passenger.
1	5	Experimental	23	animate	telic	have	Dass der Pilot letzten Montag zum Feld gerollt hat, faszinierte den Passagier.	That the pilot last Monday to the field rolled has, fascinated the passenger.
2	5	Experimental	23	animate	atelic	be	Dass der Pilot letzten Montag auf dem Asphalt gerollt ist, faszinierte den Passagier.	That the pilot last Monday on the asphalt rolled is, fascinated the passenger.
1	5	Experimental	23	animate	atelic	have	Dass der Pilot letzten Montag auf dem Asphalt gerollt hat, faszinierte den Passagier.	That the pilot last Monday on the asphalt rolled has, fascinated the passenger.
2	5	Experimental	23	inanimate	telic	be	Dass die Blechdose letzten Montag zum Feld gerollt ist, beschäftigte den Naturschützer.	That the tin can last Monday to the field rolled is, bothered the conservationist.
1	5	Experimental	23	inanimate	telic	have	Dass die Blechdose letzten Montag zum Feld gerollt hat, beschäftigte den Naturschützer.	That the tin can last Monday to the field rolled has, bothered the conservationist.
2	5	Experimental	23	inanimate	atelic	be	Dass die Blechdose letzten Montag auf dem Asphalt gerollt ist, beschäftigte den Naturschützer.	That the tin can last Monday on the asphalt rolled is, bothered the conservationist.
1	5	Experimental	23	inanimate	atelic	have	Dass die Blechdose letzten Montag auf dem Asphalt gerollt hat, beschäftigte den Naturschützer.	That the tin can last Monday on the asphalt rolled has, bothered the conservationist.
1	5	Experimental	24	animate	telic	be	Dass der Inlineskater letzten Dienstag zur Ampel gerollt ist, verwunderte den Verkehrspolizisten.	That the inline skater last Tuesday to the traffic light rolled is, surprised the traffic policeman.
2	5	Experimental	24	animate	telic	have	Dass der Inlineskater letzten Dienstag zur Ampel gerollt hat, verwunderte den Verkehrspolizisten.	That the inline skater last Tuesday to the traffic light rolled has, surprised the traffic policeman.
1	5	Experimental	24	animate	atelic	be	Dass der Inlineskater letzten Dienstag auf der Straße gerollt ist, verwunderte den Verkehrspolizisten.	That the inline skater last Tuesday on the street rolled is, surprised the traffic policeman.
2	5	Experimental	24	animate	atelic	have	Dass der Inlineskater letzten Dienstag auf der Straße gerollt hat, verwunderte den Verkehrspolizisten.	That the inline skater last Tuesday on the street rolled has, surprised the traffic policeman.
1	5	Experimental	24	inanimate	telic	be	Dass die Radkappe letzten Dienstag zur Ampel gerollt ist, erstaunte den Autofahrer.	That the hub cap last Tuesday to the traffic light rolled is, astonished the car driver.
2	5	Experimental	24	inanimate	telic	have	Dass die Radkappe letzten Dienstag zur Ampel gerollt hat, erstaunte den Autofahrer.	That the hub cap last Tuesday to the traffic light rolled has, astonished the car driver.
1	5	Experimental	24	inanimate	atelic	be	Dass die Radkappe letzten Dienstag auf der Straße gerollt ist, erstaunte den Autofahrer.	That the hub cap last Tuesday on the street rolled is, astonished the car driver.
2	5	Experimental	24	inanimate	atelic	have	Dass die Radkappe letzten Dienstag auf der Straße gerollt hat, erstaunte den Autofahrer.	That the hub cap last Tuesday on the street rolled has, astonished the car driver.
2	5	Experimental	25	animate	telic	be	Dass der Radfahrer letzten Mittwoch zum Gartenzaun gerollt ist, verblüffte den Hausbesitzer.	That the cyclist last Wednesday to the garden fence rolled is, stunned the homeowner.
1	5	Experimental	25	animate	telic	have	Dass der Radfahrer letzten Mittwoch zum Gartenzaun gerollt hat, verblüffte den Hausbesitzer.	That the cyclist last Wednesday to the garden fence rolled has, stunned the homeowner.
2	5	Experimental	25	animate	atelic	be	Dass der Radfahrer letzten Mittwoch auf dem Gehweg gerollt ist, verblüffte den Hausbesitzer.	That the cyclist last Wednesday on the sidewalk rolled is, stunned the homeowner.
1	5	Experimental	25	animate	atelic	have	Dass der Radfahrer letzten Mittwoch auf dem Gehweg gerollt hat, verblüffte den Hausbesitzer.	That the cyclist last Wednesday on the sidewalk rolled has, stunned the homeowner.
2	5	Experimental	25	inanimate	telic	be	Dass der Apfel letzten Mittwoch zum Gartenzaun gerollt ist, überraschte den Gärtner.	That the apple last Wednesday to the garden fence rolled is, surprised the gardener.
1	5	Experimental	25	inanimate	telic	have	Dass der Apfel letzten Mittwoch zum Gartenzaun gerollt hat, überraschte den Gärtner.	That the apple last Wednesday to the garden fence rolled has, surprised the gardener.
2	5	Experimental	25	inanimate	atelic	be	Dass der Apfel letzten Mittwoch auf dem Gehweg gerollt ist, überraschte den Gärtner.	That the apple last Wednesday on the sidewalk rolled is, surprised the gardener.
1	5	Experimental	25	inanimate	atelic	have	Dass der Apfel letzten Mittwoch auf dem Gehweg gerollt hat, überraschte den Gärtner.	That the apple last Wednesday on the sidewalk rolled has, surprised the gardener.
1	5	Experimental	26	animate	telic	be	Dass der Turner letzten Donnerstag zur Wand gerollt ist, fiel dem Trainer auf.	That the gymnast last Thursday to the wall rolled is, noticed the coach.
2	5	Experimental	26	animate	telic	have	Dass der Turner letzten Donnerstag zur Wand gerollt hat, fiel dem Trainer auf.	That the gymnast last Thursday to the wall rolled has, noticed the coach.
1	5	Experimental	26	animate	atelic	be	Dass der Turner letzten Donnerstag auf der Matte gerollt ist, fiel dem Trainer auf.	That the gymnast last Thursday on the mat rolled is, noticed the coach.
2	5	Experimental	26	animate	atelic	have	Dass der Turner letzten Donnerstag auf der Matte gerollt hat, fiel dem Trainer auf.	That the gymnast last Thursday on the mat rolled has, noticed the coach.
1	5	Experimental	26	inanimate	telic	be	Dass die Murmel letzten Donnerstag zur Wand gerollt ist, freute den Sammler.	That the marble last Tuesday to the wall rolled is, delighted the collector.
2	5	Experimental	26	inanimate	telic	have	Dass die Murmel letzten Donnerstag zur Wand gerollt hat, freute den Sammler.	That the marble last Tuesday to the wall rolled has, delighted the collector.
1	5	Experimental	26	inanimate	atelic	be	Dass die Murmel letzten Donnerstag auf der Matte gerollt ist, freute den Sammler.	That the marble last Tuesday on the mat rolled is, delighted the collector.
2	5	Experimental	26	inanimate	atelic	have	Dass die Murmel letzten Donnerstag auf der Matte gerollt hat, freute den Sammler.	That the marble last Tuesday on the mat rolled has, delighted the collector.
2	5	Experimental	27	animate	telic	be	Dass der Lokführer letzten Freitag in die Halle gerollt ist, beschäftigte den Sicherheitsbeamten.	That the train driver last Friday into the hall rolled is, preoccupied the security officer.
1	5	Experimental	27	animate	telic	have	Dass der Lokführer letzten Freitag in die Halle gerollt hat, beschäftigte den Sicherheitsbeamten.	That the train driver last Friday into the hall rolled has,preoccupied the security officer.
2	5	Experimental	27	animate	atelic	be	Dass der Lokführer letzten Freitag auf den Schienen gerollt ist, beschäftigte den Sicherheitsbeamten.	That the train driver last Friday on the rails rolled is, preoccupied the security officer.
1	5	Experimental	27	animate	atelic	have	Dass der Lokführer letzten Freitag auf den Schienen gerollt hat, beschäftigte den Sicherheitsbeamten.	That the train driver last Friday on the rails rolled has, preoccupied the security officer.
2	5	Experimental	27	inanimate	telic	be	Dass der Tennisball letzten Freitag in die Halle gerollt ist, verwunderte den Schaffner.	That the tennis ball last Friday into the hall rolled is, astonished the train conductor.
1	5	Experimental	27	inanimate	telic	have	Dass der Tennisball letzten Freitag in die Halle gerollt hat, verwunderte den Schaffner.	That the tennis ball last Friday into the hall rolled has, astonished the train conductor.
2	5	Experimental	27	inanimate	atelic	be	Dass der Tennisball letzten Freitag auf den Schienen gerollt ist, verwunderte den Schaffner.	That the tennis ball last Friday on the rails rolled is, astonished the train conductor.
1	5	Experimental	27	inanimate	atelic	have	Dass der Tennisball letzten Freitag auf den Schienen gerollt hat, verwunderte den Schaffner.	That the tennis ball last Friday on the rails rolled has, astonished the train conductor.
1	5	Experimental	28	animate	telic	be	Dass der Mountainbiker letzten Samstag ins Tal gerollt ist, verblüffte den Bauern.	That the mountain biker last Saturday into the valley rolled is, amazed the farmer.
2	5	Experimental	28	animate	telic	have	Dass der Mountainbiker letzten Samstag ins Tal gerollt hat, verblüffte den Bauern.	That the mountain biker last Saturday into the valley rolled has, amazed the farmer.
1	5	Experimental	28	animate	atelic	be	Dass der Mountainbiker letzten Samstag auf dem Feldweg gerollt ist, verblüffte den Bauern.	That the mountain biker last Saturday on the field path rolled is, amazed the farmer.
2	5	Experimental	28	animate	atelic	have	Dass der Mountainbiker letzten Samstag auf dem Feldweg gerollt hat, verblüffte den Bauern.	That the mountain biker last Saturday on the field path rolled has, amazed the farmer.
1	5	Experimental	28	inanimate	telic	be	Dass der Felsen letzten Samstag ins Tal gerollt ist, überraschte den Autofahrer.	That the rock last Saturday into the valley rolled is, surprised the car driver.
2	5	Experimental	28	inanimate	telic	have	Dass der Felsen letzten Samstag ins Tal gerollt hat, überraschte den Autofahrer.	That the rock last Saturday into the valley rolled has, surprised the car driver.
1	5	Experimental	28	inanimate	atelic	be	Dass der Felsen letzten Samstag auf dem Feldweg gerollt ist, überraschte den Autofahrer.	That the rock last Saturday on the field path rolled is, surprised the car driver.
2	5	Experimental	28	inanimate	atelic	have	Dass der Felsen letzten Samstag auf dem Feldweg gerollt hat, überraschte den Autofahrer.	That the rock last Saturday on the field path rolled has, surprised the car driver
2	5	Experimental	29	animate	telic	be	Dass der Kutscher letzten Sonntag zur Scheune gerollt ist, gefiel dem Maler.	That the coachman last Sunday to the barn rolled is, delighted the painter.
1	5	Experimental	29	animate	telic	have	Dass der Kutscher letzten Sonntag zur Scheune gerollt hat, gefiel dem Maler.	That the coachman last Sunday to the barn rolled has, delighted the painter.
2	5	Experimental	29	animate	atelic	be	Dass der Kutscher letzten Sonntag auf dem Feld gerollt ist, gefiel dem Maler.	That the coachman last Sunday on the field rolled is, delighted the painter.
1	5	Experimental	29	animate	atelic	have	Dass der Kutscher letzten Sonntag auf dem Feld gerollt hat, gefiel dem Maler.	That the coachman last Sunday on the field rolled has, delighted the painter.
2	5	Experimental	29	inanimate	telic	be	Dass der Heuballen letzten Sonntag zur Scheune gerollt ist, fiel dem Bauern auf.	That the hay bale last Sunday to the barn rolled is, noticed the farmer.
1	5	Experimental	29	inanimate	telic	have	Dass der Heuballen letzten Sonntag zur Scheune gerollt hat, fiel dem Bauern auf.	That the hay bale last Sunday to the barn rolled has, noticed the farmer.
2	5	Experimental	29	inanimate	atelic	be	Dass der Heuballen letzten Sonntag auf dem Feld gerollt ist, fiel dem Bauern auf.	That the hay bale last Sunday on the field rolled is, noticed the farmer.
1	5	Experimental	29	inanimate	atelic	have	Dass der Heuballen letzten Sonntag auf dem Feld gerollt hat, fiel dem Bauern auf.	That the hay bale last Sunday on the field rolled has, noticed the farmer.
1	6	Experimental	20	animate	telic	be	Dass der Tänzer gestern in den Saal gewirbelt ist, beeindruckte den Juror.	That the dancer yesterday into the hall swirled/whirled is, impressed the judge.
2	6	Experimental	20	animate	telic	have	Dass der Tänzer gestern in den Saal gewirbelt hat, beeindruckte den Juror.	That the dancer yesterday into the hall swirled/whirled has, impressed the judge.
1	6	Experimental	20	animate	atelic	be	Dass der Tänzer gestern auf dem Parkett gewirbelt ist, beeindruckte den Juror.	That the dancer yesterday on the parquet swirled/whirled is, impressed the judge.
2	6	Experimental	20	animate	atelic	have	Dass der Tänzer gestern auf dem Parkett gewirbelt hat, beeindruckte den Juror.	That the dancer yesterday on the parquet swirled/whirled has, impressed the judge.
1	6	Experimental	20	inanimate	telic	be	Dass die Plastiktüte gestern in den Saal gewirbelt ist, verwunderte die Reinigungskraft.	That the plastic bag yesterday into the hall swirled/whirled is, surprised the cleaning worker.
2	6	Experimental	20	inanimate	telic	have	Dass die Plastiktüte gestern in den Saal gewirbelt hat, verwunderte die Reinigungskraft.	That the plastic bag yesterday into the hall swirled/whirled has, surprised the cleaning worker.
1	6	Experimental	20	inanimate	atelic	be	Dass die Plastiktüte gestern auf dem Parkett gewirbelt ist, verwunderte die Reinigungskraft.	That the plastic bag yesterday on the parquet swirled/whirled is, surprised the cleaning worker.
2	6	Experimental	20	inanimate	atelic	have	Dass die Plastiktüte gestern auf dem Parkett gewirbelt hat, verwunderte die Reinigungskraft.	That the plastic bag yesterday on the parquet swirled/whirled has, surprised the cleaning worker.
2	6	Experimental	21	animate	telic	be	Dass die Ballerina vorgestern zum Orchester gewirbelt ist, faszinierte den Fotografen.	That the ballerina the day before yesterday to the orchestra swirled/whirled is, fascinated the photographer.
1	6	Experimental	21	animate	telic	have	Dass die Ballerina vorgestern zum Orchester gewirbelt hat, faszinierte den Fotografen.	That the ballerina the day before yesterday to the orchestra swirled/whirled has, fascinated the photographer.
2	6	Experimental	21	animate	atelic	be	Dass die Ballerina vorgestern auf der Bühne gewirbelt ist, faszinierte den Fotografen.	That the ballerina the day before yesterday on the stage swirled/whirled is, fascinated the photographer.
1	6	Experimental	21	animate	atelic	have	Dass die Ballerina vorgestern auf der Bühne gewirbelt hat, faszinierte den Fotografen.	That the ballerina the day before yesterday on the stage swirled/whirled has, fascinated the photographer.
2	6	Experimental	21	inanimate	telic	be	Dass der Geldschein vorgestern zum Orchester gewirbelt ist, erstaunte den Dirigenten.	That the banknote the day before yesterday to the orchestra swirled/whirled is, astonished the conductor.
1	6	Experimental	21	inanimate	telic	have	Dass der Geldschein vorgestern zum Orchester gewirbelt hat, erstaunte den Dirigenten.	That the banknote the day before yesterday to the orchestra swirled/whirled has, astonished the conductor.
2	6	Experimental	21	inanimate	atelic	be	Dass der Geldschein vorgestern auf der Bühne gewirbelt ist, erstaunte den Dirigenten.	That the banknote the day before yesterday on the stage swirled/whirled is, astonished the conductor.
1	6	Experimental	21	inanimate	atelic	have	Dass der Geldschein vorgestern auf der Bühne gewirbelt hat, erstaunte den Dirigenten.	That the banknote the day before yesterday on the stage swirled/whirled has, astonished the conductor.
1	6	Experimental	22	animate	telic	be	Dass der Zirkusakrobat letzte Woche in die Manege gewirbelt ist, beeindruckte den Zuschauer.	That the circus acrobat last week into the manege swirled/whirled is, impressed the spectator.
2	6	Experimental	22	animate	telic	have	Dass der Zirkusakrobat letzte Woche in die Manege gewirbelt hat, beeindruckte den Zuschauer.	That the circus acrobat last week into the manege swirled/whirled has, impressed the spectator.
1	6	Experimental	22	animate	atelic	be	Dass der Zirkusakrobat letzte Woche im Zelt gewirbelt ist, beeindruckte den Zuschauer.	That the circus acrobat last week in the tent swirled/whirled is, impressed the spectator.
2	6	Experimental	22	animate	atelic	have	Dass der Zirkusakrobat letzte Woche im Zelt gewirbelt hat, beeindruckte den Zuschauer.	That the circus acrobat last week in the tent swirled/whirled has, impressed the spectator.
1	6	Experimental	22	inanimate	telic	be	Dass das Taschentuch letzte Woche in die Manege gewirbelt ist, fiel dem Kameramann auf.	That the tissue last week into the manege swirled/whirled is, noticed the cameraman.
2	6	Experimental	22	inanimate	telic	have	Dass das Taschentuch letzte Woche in die Manege gewirbelt hat, fiel dem Kameramann auf.	That the tissue last week into the manege swirled/whirled has, noticed the cameraman.
1	6	Experimental	22	inanimate	atelic	be	Dass das Taschentuch letzte Woche im Zelt gewirbelt ist, fiel dem Kameramann auf.	That the tissue last week in the tent swirled/whirled is, noticed the cameraman.
2	6	Experimental	22	inanimate	atelic	have	Dass das Taschentuch letzte Woche im Zelt gewirbelt hat, fiel dem Kameramann auf.	That the tissue last week in the tent swirled/whirled has, noticed the cameraman.
2	6	Experimental	23	animate	telic	be	Dass der Skater letzten Montag auf den Bürgersteig gewirbelt ist, verblüffte den Fußgänger.	That the skater last Monday onto the sidewalk swirled/whirled is, stunned the pedestrian.
1	6	Experimental	23	animate	telic	have	Dass der Skater letzten Montag auf den Bürgersteig gewirbelt hat, verblüffte den Fußgänger.	That the skater last Monday onto the sidewalk swirled/whirled has, stunned the pedestrian.
2	6	Experimental	23	animate	atelic	be	Dass der Skater letzten Montag in der Luft gewirbelt ist, verblüffte den Fußgänger.	That the skater last Monday in the air swirled/whirled is, stunned the pedestrian.
1	6	Experimental	23	animate	atelic	have	Dass der Skater letzten Montag in der Luft gewirbelt hat, verblüffte den Fußgänger.	That the skater last Monday in the air swirled/whirled has, stunned the pedestrian.
2	6	Experimental	23	inanimate	telic	be	Dass das Blatt letzten Montag auf den Bürgersteig gewirbelt ist, freute den Maler.	That the leaf last Monday onto the sidewalk swirled/whirled is, delighted the painter.
1	6	Experimental	23	inanimate	telic	have	Dass das Blatt letzten Montag auf den Bürgersteig gewirbelt hat, freute den Maler.	That the leaf last Monday onto the sidewalk swirled/whirled has, delighted the painter.
2	6	Experimental	23	inanimate	atelic	be	Dass das Blatt letzten Montag in der Luft gewirbelt ist, freute den Maler.	That the leaf last Monday in the air swirled/whirled is, delighted the painter.
1	6	Experimental	23	inanimate	atelic	have	Dass das Blatt letzten Montag in der Luft gewirbelt hat, freute den Maler.	That the leaf last Monday in the air swirled/whirled has, delighted the painter.
1	6	Experimental	24	animate	telic	be	Dass der Schlittschuhläufer letzten Dienstag in die Halle gewirbelt ist, erstaunte den Fotografen.	That the ice skater last Tuesday into the hall swirled/whirled is, astonished the photographer.
2	6	Experimental	24	animate	telic	have	Dass der Schlittschuhläufer letzten Dienstag in die Halle gewirbelt hat, erstaunte den Fotografen.	That the ice skater last Tuesday into the hall swirled/whirled has, astonished the photographer.
1	6	Experimental	24	animate	atelic	be	Dass der Schlittschuhläufer letzten Dienstag in der Halle gewirbelt ist, erstaunte den Fotografen.	That the ice skater last Tuesday in the hall swirled/whirled is, astonished the photographer.
2	6	Experimental	24	animate	atelic	have	Dass der Schlittschuhläufer letzten Dienstag in der Halle gewirbelt hat, erstaunte den Fotografen.	That the ice skater last Tuesday in the hall swirled/whirled has, astonished the photographer.
1	6	Experimental	24	inanimate	telic	be	Dass der Zettel letzten Dienstag in die Halle gewirbelt ist, überraschte den Sportlehrer.	That the slip of paper last Tuesday into the hall swirled/whirled is, surprised the PE teacher.
2	6	Experimental	24	inanimate	telic	have	Dass der Zettel letzten Dienstag in die Halle gewirbelt hat, überraschte den Sportlehrer.	That the slip of paper last Tuesday into the hall swirled/whirled has, surprised the PE teacher.
1	6	Experimental	24	inanimate	atelic	be	Dass der Zettel letzten Dienstag in der Halle gewirbelt ist, überraschte den Sportlehrer.	That the slip of paper last Tuesday in the hall swirled/whirled is, surprised the PE teacher.
2	6	Experimental	24	inanimate	atelic	have	Dass der Zettel letzten Dienstag in der Halle gewirbelt hat, überraschte den Sportlehrer.	That the slip of paper last Tuesday in the hall swirled/whirled has, surprised the PE teacher.
2	6	Experimental	25	animate	telic	be	Dass der Stuntman letzten Mittwoch auf das Dach gewirbelt ist, faszinierte den Kameramann.	That the stuntman last Wednesday onto the roof swirled/whirled is, fascinated the cameraman.
1	6	Experimental	25	animate	telic	have	Dass der Stuntman letzten Mittwoch auf das Dach gewirbelt hat, faszinierte den Kameramann.	That the stuntman last Wednesday onto the roof swirled/whirled has, fascinated the cameraman.
2	6	Experimental	25	animate	atelic	be	Dass der Stuntman letzten Mittwoch über den Stufen gewirbelt ist, faszinierte den Kameramann.	That the stuntman last Wednesday above the steps swirled/whirled is, fascinated the cameraman.
1	6	Experimental	25	animate	atelic	have	Dass der Stuntman letzten Mittwoch über den Stufen gewirbelt hat, faszinierte den Kameramann.	That the stuntman last Wednesday above the steps swirled/whirled has, fascinated the cameraman.
2	6	Experimental	25	inanimate	telic	be	Dass die Papiertüte letzten Mittwoch auf das Dach gewirbelt ist, beschäftigte den Naturschützer.	That the paper bag last Wednesday onto the roof swirled/whirled is, bothered the conservationist.
1	6	Experimental	25	inanimate	telic	have	Dass die Papiertüte letzten Mittwoch auf das Dach gewirbelt hat, beschäftigte den Naturschützer.	That the paper bag last Wednesday onto the roof swirled/whirled has, bothered the conservationist.
2	6	Experimental	25	inanimate	atelic	be	Dass die Papiertüte letzten Mittwoch über den Stufen gewirbelt ist, beschäftigte den Naturschützer.	That the paper bag last Wednesday above the steps swirled/whirled is, bothered the conservationist.
1	6	Experimental	25	inanimate	atelic	have	Dass die Papiertüte letzten Mittwoch über den Stufen gewirbelt hat, beschäftigte den Naturschützer.	That the paper bag last Wednesday above the steps swirled/whirled has, bothered the conservationist.
1	6	Experimental	26	animate	telic	be	Dass der Tanzlehrer letzten Donnerstag zum Spiegel gewirbelt ist, beeindruckte die Schülerin.	That the dancing teacher last Thursday to the mirror swirled/whirled is, impressed the pupil.
2	6	Experimental	26	animate	telic	have	Dass der Tanzlehrer letzten Donnerstag zum Spiegel gewirbelt hat, beeindruckte die Schülerin.	That the dancing teacher last Thursday to the mirror swirled/whirled has, impressed the pupil.
1	6	Experimental	26	animate	atelic	be	Dass der Tanzlehrer letzten Donnerstag im Raum gewirbelt ist, beeindruckte die Schülerin.	That the dancing teacher last Thursday in the room swirled/whirled is, impressed the pupil.
2	6	Experimental	26	animate	atelic	have	Dass der Tanzlehrer letzten Donnerstag im Raum gewirbelt hat, beeindruckte die Schülerin.	That the dancing teacher last Thursday in the room swirled/whirled has, impressed the pupil.
1	6	Experimental	26	inanimate	telic	be	Dass das Haar letzten Donnerstag zum Spiegel gewirbelt ist, fiel dem Kranken auf.	That the hair last Thursday to the mirror swirled/whirled is, noticed the ill person.
2	6	Experimental	26	inanimate	telic	have	Dass das Haar letzten Donnerstag zum Spiegel gewirbelt hat, fiel dem Kranken auf.	That the hair last Thursday to the mirror swirled/whirled has, noticed the ill person.
1	6	Experimental	26	inanimate	atelic	be	Dass das Haar letzten Donnerstag im Raum gewirbelt ist, fiel dem Kranken auf.	That the hair last Thursday in the room swirled/whirled is, noticed the ill person.
2	6	Experimental	26	inanimate	atelic	have	Dass das Haar letzten Donnerstag im Raum gewirbelt hat, fiel dem Kranken auf.	That the hair last Thursday in the room swirled/whirled has, noticed the ill person.
2	6	Experimental	27	animate	telic	be	Dass der Kunstflieger letzten Freitag zum Feldweg gewirbelt ist, erstaunte den Kameramann.	That the aerobatics pilot last Friday to the field path swirled/whirled is, astonished the cameraman.
1	6	Experimental	27	animate	telic	have	Dass der Kunstflieger letzten Freitag zum Feldweg gewirbelt hat, erstaunte den Kameramann.	That the aerobatics pilot last Friday to the field path swirled/whirled has, astonished the cameraman.
2	6	Experimental	27	animate	atelic	be	Dass der Kunstflieger letzten Freitag über der Wiese gewirbelt ist, erstaunte den Kameramann.	That the aerobatics pilot last Friday above the meadow swirled/whirled is, astonished the cameraman.
1	6	Experimental	27	animate	atelic	have	Dass der Kunstflieger letzten Freitag über der Wiese gewirbelt hat, erstaunte den Kameramann.	That the aerobatics pilot last Friday above the meadow swirled/whirled has, astonished the cameraman.
2	6	Experimental	27	inanimate	telic	be	Dass die Pusteblume letzten Freitag zum Feldweg gewirbelt ist, gefiel dem Künstler.	That the dandelion last Friday to the field path swirled/whirled is, delighted the artist.
1	6	Experimental	27	inanimate	telic	have	Dass die Pusteblume letzten Freitag zum Feldweg gewirbelt hat, gefiel dem Künstler.	That the dandelion last Friday to the field path swirled/whirled has, delighted the artist.
2	6	Experimental	27	inanimate	atelic	be	Dass die Pusteblume letzten Freitag über der Wiese gewirbelt ist, gefiel dem Künstler.	That the dandelion last Friday above the meadow swirled/whirled is, delighted the artist.
1	6	Experimental	27	inanimate	atelic	have	Dass die Pusteblume letzten Freitag über der Wiese gewirbelt hat, gefiel dem Künstler.	That the dandelion last Friday above the meadow swirled/whirled has, delighted the artist.
1	6	Experimental	28	animate	telic	be	Dass der Komiker letzten Samstag auf die Bühne gewirbelt ist, überraschte den Zuschauer.	That the comedian last Saturday onto the stage swirled/whirled is, surprised the spectator.
2	6	Experimental	28	animate	telic	have	Dass der Komiker letzten Samstag auf die Bühne gewirbelt hat, überraschte den Zuschauer.	That the comedian last Saturday onto the stage swirled/whirled has, surprised the spectator.
1	6	Experimental	28	animate	atelic	be	Dass der Komiker letzten Samstag vor der Bühne gewirbelt ist, überraschte den Zuschauer.	That the comedian last Saturday in front of the stage swirled/whirled is, surprised the spectator.
2	6	Experimental	28	animate	atelic	have	Dass der Komiker letzten Samstag vor der Bühne gewirbelt hat, überraschte den Zuschauer.	That the comedian last Saturday in front of the stage swirled/whirled has, surprised the spectator.
1	6	Experimental	28	inanimate	telic	be	Dass das Seidentuch letzten Samstag auf die Bühne gewirbelt ist, fiel dem Kameramann auf.	That the silk scarf last Saturday onto the stage swirled/whirled is, noticed the cameraman.
2	6	Experimental	28	inanimate	telic	have	Dass das Seidentuch letzten Samstag auf die Bühne gewirbelt hat, fiel dem Kameramann auf.	That the silk scarf last Saturday onto the stage swirled/whirled has, noticed the cameraman.
1	6	Experimental	28	inanimate	atelic	be	Dass das Seidentuch letzten Samstag vor der Bühne gewirbelt ist, fiel dem Kameramann auf.	That the silk scarf last Saturday in front of the stage swirled/whirled is, noticed the cameraman.
2	6	Experimental	28	inanimate	atelic	have	Dass das Seidentuch letzten Samstag vor der Bühne gewirbelt hat, fiel dem Kameramann auf.	That the silk scarf last Saturday in front of the stage swirled/whirled has, noticed the cameraman.
2	6	Experimental	29	animate	telic	be	Dass die Eiskunstläuferin letzten Sonntag zum Ufer gewirbelt ist, beeindruckte den Juror.	That the figure skater last Sunday to the bank swirled/whirled is, impressed the judge.
1	6	Experimental	29	animate	telic	have	Dass die Eiskunstläuferin letzten Sonntag zum Ufer gewirbelt hat, beeindruckte den Juror.	That the figure skater last Sunday to the bank swirled/whirled has, impressed the judge.
2	6	Experimental	29	animate	atelic	be	Dass die Eiskunstläuferin letzten Sonntag auf dem See gewirbelt ist, beeindruckte den Juror.	That the figure skater last Sunday on the lake swirled/whirled is, impressed the judge.
1	6	Experimental	29	animate	atelic	have	Dass die Eiskunstläuferin letzten Sonntag auf dem See gewirbelt hat, beeindruckte den Juror.	That the figure skater last Sunday on the lake swirled/whirled has, impressed the judge.
2	6	Experimental	29	inanimate	telic	be	Dass die Windhose letzten Sonntag zum Ufer gewirbelt ist, faszinierte den Meteorologen.	That the tornado last Sunday to the bank swirled/whirled is, fascinated the meteorologist.
1	6	Experimental	29	inanimate	telic	have	Dass die Windhose letzten Sonntag zum Ufer gewirbelt hat, faszinierte den Meteorologen.	That the tornado last Sunday to the bank swirled/whirled has, fascinated the meteorologist.
2	6	Experimental	29	inanimate	atelic	be	Dass die Windhose letzten Sonntag auf dem See gewirbelt ist, faszinierte den Meteorologen.	That the tornado last Sunday on the lake swirled/whirled is, fascinated the meteorologist.
1	6	Experimental	29	inanimate	atelic	have	Dass die Windhose letzten Sonntag auf dem See gewirbelt hat, faszinierte den Meteorologen.	That the tornado last Sunday on the lake swirled/whirled has, fascinated the meteorologist.
both	7	Filler grammatical be	30	animate	telic	be	Dass der Gefangene gestern aus dem Gefängnis entkommen ist, überwältigte den Wachmann.	That the prisoner yesterday from the prison escaped is, overwhelmed the security quard.
both	7	Filler grammatical be	31	animate	telic	be	Dass der Patient vorgestern aus der Psychatrie entkommen ist, interessierte den Journalisten.	That the patient the day before yesterday from the psychiatric clinic escaped is, concerned the journalist.
both	7	Filler grammatical be	32	animate	telic	be	Dass der Affe letzten Montag aus dem Zoo entkommen ist, amüsierte den Schüler.	That the monkey last Monday from the zoo escaped is, amused the pupil/student.
both	7	Filler grammatical be	33	animate	telic	be	Dass der Angeklagte letzten Dienstag aus dem Gerichtssaal entkommen ist, begeisterte den Reporter.	That the accused last Tuesday from the courtroom escaped is, excited the reporter.
both	7	Filler grammatical be	34	animate	telic	be	Dass die Geisel letzten Mittwoch aus der Bank entkommen ist, erzählte der Augenzeuge.	That the hostage last Wednesday from the bank escaped is, told the eyewitness.
both	7	Filler grammatical be	35	animate	telic	be	Dass das Opfer letzten Donnerstag aus dem Keller entkommen ist, berichtete der Anwalt.	That the victim last Thursday from the basement escaped is, indicated the lawyer.
both	7	Filler grammatical be	36	animate	telic	be	Dass der Mafioso letzten Freitag aus der Polizeistation entkommen ist, erzählte der Augenzeuge.	That the mafioso last Friday from the police station escaped is, told the eye witness.
both	7	Filler ungrammatical be	37	animate	telic	be	Dass der Schuldige gestern aus dem Verlies entkommen hat, überwältigte den Polizisten.	That the culprit yesterday from the dungeon escaped has, overwhelmed the policeman.
both	7	Filler ungrammatical be	38	animate	telic	be	Dass der Kranke vorgestern aus dem Krankenhaus entkommen hat, interessierte den Pfleger.	That the ill person the day before yesterday from the hospital escaped has, concerned the nurse.
both	7	Filler ungrammatical be	39	animate	telic	be	Dass der Räuber letzte Woche aus der Bank entkommen hat, begeisterte den Reporter.	That the robber last week from the bank escaped has, excited the reporter.
both	7	Filler ungrammatical be	40	animate	telic	be	Dass der Verletzte letzten Montag von der Unfallstelle entkommen hat, berichtete der Journalist.	That the injured last Monday from the crash site escaped has, indicated the journalist.
both	7	Filler ungrammatical be	41	animate	atelic	be	Dass der Verbrecher gestern unter dem Tisch entkommen hat, interessierte den Sicherheitsdienst.	That the criminal yesterday under the table escaped has, concerned the security agency.
both	7	Filler ungrammatical be	42	animate	atelic	be	Dass der Dieb vorgestern über dem Baum entkommen hat, überwältigte den Polizisten.	That the thief the day before yesterday above the tree escaped has, overwhelmed the policeman.
both	7	Filler ungrammatical be	43	animate	atelic	be	Dass der Entlaufene letzte Woche auf dem Stuhl entkommen hat, berichtete der Pressesprecher.	That the runaway last week on the chair escaped has, indicated the press officer.
both	8	Filler grammatical be	30	inanimate	atelic	be	Dass die Sonne gestern hinter den Bergen verschwunden ist, begeisterte den Maler.	That the sun yesterday behind the mountains disappeared is, excited the painter.
both	8	Filler grammatical be	31	inanimate	atelic	be	Dass der Ballon vorgestern zwischen den Häusern verschwunden ist, amüsierte den Schüler.	That the balloon the day before yesterday between the houses disappeared is, amused the pupil.
both	8	Filler grammatical be	32	inanimate	atelic	be	Dass die Flaschenpost letzten Montag in den Wellen verschwunden ist, erheiterte den Touristen.	That the message in a bottle last Monday in the waves disappeared is, amused the tourist.
both	8	Filler grammatical be	33	inanimate	atelic	be	Dass die Rauchwolke letzten Dienstag im Tal verschwunden ist, erleichterte den Feuerwehrmann.	That the cloud of smoke last Tuesday in the valley disappeared is, relieved the fireman.
both	8	Filler grammatical be	34	inanimate	atelic	be	Dass das Wasser letzten Mittwoch im Gully verschwunden ist, beobachtete der Nachbar.	That the water last Wednesday in the drain disappeared is, observed the neighbor.
both	8	Filler grammatical be	35	inanimate	atelic	be	Dass der Rauch letzten Donnerstag über den Häusern verschwunden ist, bestätigte der Pressesprecher.	That the smoke last Thursday above the houses disappeared is, confirmed the press officer.
both	8	Filler grammatical be	36	inanimate	atelic	be	Dass die Pusteblume letzten Freitag zwischen den Bäumen verschwunden ist, beobachtete der Künstler.	That the dandelion last Friday between the trees disappeared is, observed the artist.
both	8	Filler ungrammatical be	37	inanimate	atelic	be	Dass der Heißluftballon gestern hinter den Bäumen verschwunden hat, erheiterte den Schüler.	That the hot-air balloon yesterday behind the trees disappeared has, amused the pupil.
both	8	Filler ungrammatical be	38	inanimate	atelic	be	Dass der Dampf vorgestern in der Abzugshaube verschwunden hat, erleichterte die Hausfrau.	That the steam the day before yesterday in the exhaust hood disappeared has, relieved the housewife.
both	8	Filler ungrammatical be	39	inanimate	atelic	be	Dass die Blüte letzte Woche hinter den Sträuchern verschwunden hat, erheiterte den Fotografen.	That the blossom last week behind the bushes disappeared has, amused the photographer.
both	8	Filler ungrammatical be	40	inanimate	atelic	be	Dass die Regenwolke letzten Dienstag hinter den Bergen verschwunden hat, beobachtete der Meteorologe.	That the rain cloud last Tuesday behind the mountains disappeared has, observed the meteorologist.
both	8	Filler ungrammatical be	41	inanimate	telic	be	Dass der Rauch gestern in das Dach verschwunden hat, amüsierte den Bediensteten.	That the smoke yesterday into the roof disappeared has, amused the servant.
both	8	Filler ungrammatical be	42	inanimate	telic	be	Dass die Sonne vorgestern über das Auto verschwunden hat, erheiterte den Maler.	That the sun the day before yesterday above the car disappeared has, amused the painter/artist.
both	8	Filler ungrammatical be	43	inanimate	telic	be	Dass der Schatten letzten Montag über den Balkon verschwunden hat, sah der Fotograf.	That the shadow last Monday above the balcony disappeared has, saw the photographer.
both	9	Filler grammatical be	30	animate	atelic	be	Dass der Copilot gestern auf dem Landeplatz angekommen ist, erleichterte den Passagier.	That the copilot yesterday on the airfield arrived is, relieved the passenger.
both	9	Filler grammatical be	31	animate	atelic	be	Dass der Austauschschüler vorgestern am Flughafen angekommen ist, beruhigte den Vater.	That the exchange student the day before yesterday at the airport arrived is, calmed the father.
both	9	Filler grammatical be	32	animate	atelic	be	Dass der Pilger letzten Montag an der Pilgerstätte angekommen ist, begeisterte den Freund.	That the pilgrim last Monday at the pilgrimage site arrived is, excited the friend.
both	9	Filler grammatical be	33	animate	atelic	be	Dass der Bergsteiger letzten Dienstag auf dem Gipfel angekommen ist, motivierte den Kollegen.	That the mountain climber last Tuesday on the summit arrived is, motivated the colleague.
both	9	Filler grammatical be	34	animate	atelic	be	Dass der Filmstar letzten Mittwoch im Hotel angekommen ist, bestätigte der Journalist.	That the movie star last Wednesday in the hotel arrived is, confirmed the journalist.
both	9	Filler grammatical be	35	animate	atelic	be	Dass der Reisende letzte Donnerstag zu Hause angekommen ist, vermutete der Nachbar.	That the traveler last Thursday at home arrived is, assumed the neighbor.
both	9	Filler grammatical be	36	animate	atelic	be	Dass der Verletzte letzten Freitag im Krankenhaus angekommen ist, berichtete der Reporter.	That the injured last Friday in the hospital arrived is, indicated the reporter.
both	9	Filler ungrammatical be	37	animate	atelic	be	Dass der Pilot gestern auf dem Flugplatz angekommen hat, erleichterte den Fluggast.	That the pilot yesterday on the airfield arrived has, relieved the air passenger.
both	9	Filler ungrammatical be	38	animate	atelic	be	Dass der Lokführer vorgestern im Bahnhof angekommen hat, beruhigte den Reisenden.	That the train driver the day before yesterday in the railway station arrived has, calmed the traveler.
both	9	Filler ungrammatical be	39	animate	atelic	be	Dass der Musiker letzte Woche im Hotel angekommen hat, erheiterte den Fan.	That the musician last week in the hotel arrived has, amused the fan.
both	9	Filler ungrammatical be	40	animate	atelic	be	Dass der Vermisste letzten Mittwoch zu Hause angekommen hat, bestätigte der Nachbar.	That the missing person last Wednesday at home arrived has, confirmed the neighbor.
both	9	Filler ungrammatical be	41	animate	telic	be	Dass der Diplomat gestern auf den Vorplatz angekommen hat, erleichterte den Minister.	That the diplomat yesterday on the forecourt arrived has, relieved the secretary.
both	9	Filler ungrammatical be	42	animate	telic	be	Dass der Sportler vorgestern in die Halle angekommen hat, erheiterte den Fan.	That the sportsman the day before yesterday in the hall arrived has, amused the fan.
both	9	Filler ungrammatical be	43	animate	telic	be	Dass der Komiker letzten Dienstag auf die Bühne angekommen hat, sagte der Fahrgast.	That the comedian last Tuesday on the stage arrived has, said the passenger.
both	10	Filler grammatical be	30	inanimate	atelic	be	Dass der Baum gestern auf der Straße umgefallen ist, überwältigte den Autofahrer.	That the tree yesterday on the street fallen over is, overwhelmed the car driver.
both	10	Filler grammatical be	31	inanimate	atelic	be	Dass das Verkehrsschild vorgestern an der Kurve umgefallen ist, interessierte den Ordnungsbeamten.	That the traffic sign the day before yesterday at the bend fallen over is, interested the officer.
both	10	Filler grammatical be	32	inanimate	atelic	be	Dass die Kerze letzte Woche auf der Wiese umgefallen ist, erleichterte den Feuerwehrmann.	That the candle last week on the meadow fallen over is, relieved the fireman.
both	10	Filler grammatical be	33	inanimate	atelic	be	Dass die Vogelscheuche letzten Montag auf dem Feld umgefallen ist, amüsierte den Fußgänger.	That the scarecrow last Monday on the field fallen over is, amused the pedestrian.
both	10	Filler grammatical be	34	inanimate	atelic	be	Dass der Laternenpfahl letzten Dienstag auf dem Gehweg umgefallen ist, behauptete der Nachbarsjunge.	That the lamp post last Tuesday on the sidewalk fallen over is, claimed the neighbours' boy.
both	10	Filler grammatical be	35	inanimate	atelic	be	Dass der Anhänger letzten Mittwoch vor dem Zebrastreifen umgefallen ist, berichtete der Journalist.	That the trailer last Wednesday in front of the crosswalk fallen over is, indicated the journalist.
both	10	Filler grammatical be	36	inanimate	atelic	be	Dass das Werbeschild letzten Donnerstag vor dem Geschäft umgefallen ist, bemerkte der Ladeninhaber.	That the billboard last Thursday in front of the shop/store fallen over is, noticed the shopkeeper.
both	10	Filler ungrammatical be	37	inanimate	atelic	be	Dass der Zaunpfahl gestern im Garten umgefallen hat, amüsierte den Gärtner.	That thefence post yesterday in the garden fallen over has, amused the gardener.
both	10	Filler ungrammatical be	38	inanimate	atelic	be	Dass die Antenne vorgestern auf dem Dach umgefallen hat, interessierte den Hausmeister.	That the antenna the day before yesterday on the roof fallen over has, concerned the janitor.
both	10	Filler ungrammatical be	39	inanimate	atelic	be	Dass die Laterne letzte Woche auf der Straße umgefallen hat, überwältigte den Radfahrer.	That the lantern last week on the street fallen over has, overwhelmed the cyclist.
both	10	Filler ungrammatical be	40	inanimate	atelic	be	Dass die Satellitenschüssel letzten Donnerstag auf der Terrasse umgefallen hat, beobachtete der Passant.	That the satellite dish last Thursday on the terrace fallen over has, observed the passer-by.
both	10	Filler ungrammatical be	41	inanimate	telic	be	Dass der Pfahl gestern in den Gehweg umgefallen hat, begeisterte den Journalisten.	That the pole yesterday in the sidewalk fallen over has, excited the journalist.
both	10	Filler ungrammatical be	42	inanimate	telic	be	Dass die Laterne vorgestern über die Straße umgefallen hat, interessierte den Ordnungsbeamten.	That the lantern the day before yesterday over the street fallen over has, interested the officer.
both	10	Filler ungrammatical be	43	inanimate	telic	be	Dass der Baum letzten Mittwoch in das Auto umgefallen hat, erzählte der Reporter	That the tree last Wednesday into the car fallen over has, told the reporter.
both	11	Filler grammatical be	30	inanimate	telic	be	Dass der Baum gestern in den Garten gestürzt ist, überwältigte den Hausbesitzer.	That the tree yesterday into the garden fallen is, overwhelmed the homeowner.
both	11	Filler grammatical be	31	inanimate	telic	be	Dass der Pfahl vorgestern ins Wasser gestürzt ist, begeisterte den Fotografen.	That the pole the day before yesterday into the water fallen is, excited the photographer.
both	11	Filler grammatical be	32	inanimate	telic	be	Dass die Figur letzte Woche auf den Boden gestürzt ist, erheiterte den Künstler.	That the figure last week onto the floor fallen is, amused th artist.
both	11	Filler grammatical be	33	inanimate	telic	be	Dass die Antenne letzten Montag auf die Schienen gestürzt ist, interessierte den Journalisten	That the antenna last Monday onto the rails fallen is, interested the journalist.
both	11	Filler grammatical be	34	inanimate	telic	be	Dass die Laterne letzten Dienstag auf die Straße gestürzt ist, sah der Passant.	That the lantern last Tuesday onto the street fallen is, saw the passer-by.
both	11	Filler grammatical be	35	inanimate	telic	be	Dass die Leiter letzten Mittwoch vor das Haus gestürzt ist, erzählte der Nachbar.	That the ladder last Wednesday in front of the house fallen is, told the neighbor.
both	11	Filler grammatical be	36	inanimate	telic	be	Dass die Satellitenschüssel letzten Donnerstag auf die Einfahrt gestürzt ist, berichtete der Reporter.	That the satellite dish last Thursday onto the drive fallen is, indicated the reporter.
both	11	Filler ungrammatical be	37	inanimate	telic	be	Dass der Verkehrsschild gestern auf den Bürgersteig gestürzt hat, überwältigte den Fußgänger.	That the traffic sign yesterday on the sidewalk fallen has, overwhelmed the pedestrian.
both	11	Filler ungrammatical be	38	inanimate	telic	be	Dass der Baum vorgestern in den Garten gestürzt hat, begeisterte den Journalisten.	That the tree the day before yesterday into the garden fallen has, excited the journalist.
both	11	Filler ungrammatical be	39	inanimate	telic	be	Dass der Mast letzte Woche ins Wasser gestürzt hat, erheiterte den Fotografen.	That the mast last week into the water fallen has, amused the photographer.
both	11	Filler ungrammatical be	40	inanimate	telic	be	Dass der Felsbrocken letzten Freitag auf den Weg gestürzt hat, erzählte der Autofahrer.	That the lump of rock last Friday onto the way fallen has, told the car driver.
both	11	Filler ungrammatical be	41	inanimate	atelic	be	Dass der Lastwagen gestern über die Brücke gestürzt hat, überwältigte den Autofahrer.	That the truck yesterday over the bridge fallen has, overwhelmed the car driver.
both	11	Filler ungrammatical be	42	inanimate	atelic	be	Dass die Satellitenschüssel vorgestern in das Dach gestürzt hat, interessierte den Anwohner.	That the satellite/rooftop dish the day before yesterday into the roof fallen has, concerned the resident.
both	11	Filler ungrammatical be	43	inanimate	atelic	be	Dass das Modellflugzeug letzten Donnerstag über den Baum gestürzt hat, sah der Passant.	That the model airplane last Thursday over the tree fallen has, saw the passer-by.
both	12	Filler grammatical be	30	animate	telic	be	Dass der Soldat gestern ins Krisengebiet zurückgekommen ist, überwältigte den Journalisten.	That the soldier yesterday into the conflict area returned is, overwhelmed the journalist.
both	12	Filler grammatical be	31	animate	telic	be	Dass der Verschollene vorgestern in die Stadt zurückgekommen ist, beruhigte den Polizisten.	That the missing person the day before yesterday into the town returned is, calmed he policeman.
both	12	Filler grammatical be	32	animate	telic	be	Dass der Pilger letzte Woche nach Hause zurückgekommen ist, begeisterte die Tochter.	That the pilgrim last week home returned is, excited the daughter.
both	12	Filler grammatical be	33	animate	telic	be	Dass der Schüler letzten Montag in die Schule zurückgekommen ist, amüsierte den Lehrer.	That the pupil last Monday to school returned is, amused the teacher.
both	12	Filler grammatical be	34	animate	telic	be	Dass der Kranke letzten Dienstag zur Arbeit zurückgekommen ist, wusste der Chef.	That the ill person last Tuesday to work returned is, knew the boss.
both	12	Filler grammatical be	35	animate	telic	be	Dass der Auswanderer letzten Mittwoch ins Heimatland zurückgekommen ist, berichtete der Minister.	That the emigrant last Wednesday into the homeland returned is, indicated the minister.
both	12	Filler grammatical be	36	animate	telic	be	Dass der Sportler letzten Mittwoch auf das Spielfeld zurückgekommen ist, bestätigte der Kommentator.	That the sportsman last Wednesday to the field returned is, confirmed the commentator.
both	12	Filler ungrammatical be	37	animate	telic	be	Dass der Lehrer gestern zur Schule zurückgekommen hat, erfreute den Schüler.	That the teacher yesterday to school returned has, delighted the pupil.
both	12	Filler ungrammatical be	38	animate	telic	be	Dass der Reisende vorgestern nach Hause zurückgekommen hat, beruhigte die Ehefrau.	That the traveler the day before yesterday home returned has, calmed the wife.
both	12	Filler ungrammatical be	39	animate	telic	be	Dass der Verletzte letzte Woche ins Krankenhaus zurückgekommen hat, interessierte den Chefarzt.	That the injured last week into the hospital returned has, concerned the chief physician.
both	12	Filler ungrammatical be	40	animate	telic	be	Dass der Erasmusstudent letzten Samstag ins Heimatland zurückgekommen hat, wusste der Dozent.	That the Erasmus student last Saturday into the homeland returned has, knew the lecturer.
both	12	Filler ungrammatical be	41	animate	atelic	be	Dass der Verreiste gestern über das Auto zurückgekommen hat, erleichterte die Ehefrau.	That the traveler yesterday over the car returned has, relieved the wife.
both	12	Filler ungrammatical be	42	animate	atelic	be	Dass der Student vorgestern an der Theke zurückgekommen hat, erfreute den Barbesitzer.	That the student the day before yesterday at the counter returned has, delighted the bar owner.
both	12	Filler ungrammatical be	43	animate	atelic	be	Dass der Tourist letzten Freitag über dem Saal zurückgekommen hat, wusste der Veranstalter.	That the tourist last Friday above the hall returned has, knew the organizer.
both	13	Filler grammatical have	30	animate	atelic	have	Dass der Bauer gestern auf dem Feld gearbeitet hat, erheiterte die Bäuerin.	That the farmer yesterday on the field worked has, amused the farmer.
both	13	Filler grammatical have	31	animate	atelic	have	Dass der Angestellte vorgestern im Büro gearbeitet hat, beruhigte den Chef.	That the employee the day before yesterday in the office worked has, calmed the boss.
both	13	Filler grammatical have	32	animate	atelic	have	Dass der Manager letzte Woche im Ausland gearbeitet hat, erleichterte den Kunden.	That the manager last week in the foreign country worked has, relieved the customer.
both	13	Filler grammatical have	33	animate	atelic	have	Dass der Kranke letzten Montag im Bett gearbeitet hat, motivierte den Kollegen.	That the ill person last Monday in the bed worked has, motivated the colleague.
both	13	Filler grammatical have	34	animate	atelic	have	Dass der Schüler letzten Dienstag im Klassenzimmer gearbeitet hat, sah der Lehrer.	That the pupil last Tuesday in the classroom worked has, saw the teacher.
both	13	Filler grammatical have	35	animate	atelic	have	Dass der Student letzten Mittwoch im Hörsaal gearbeitet hat, bemerkte der Dozent.	That the student last Wednesday in the lecture hall worked has, noticed the lecturer.
both	13	Filler grammatical have	36	animate	atelic	have	Dass der Beamte letzten Donnerstag in der Behörde gearbeitet hat, wusste der Bürger.	That the clerk last Thursday in the agency worked has, knew the citizen.
both	13	Filler ungrammatical have	37	animate	atelic	have	Dass der Verkäufer gestern im Einkaufszentrum gearbeitet ist, erfreute den Chef.	That the shop assistant yesterday in the shopping center worked is, delighted the the boss.
both	13	Filler ungrammatical have	38	animate	atelic	have	Dass der Kellner vorgestern im Hotel gearbeitet ist, erleichterte den Kollegen.	That the waiter the day before yesterday in the hotel worked is, relievedthe colleague.
both	13	Filler ungrammatical have	39	animate	atelic	have	Dass der Professor letzte Woche im Büro gearbeitet ist, motivierte den Doktoranden.	That the professor last week in the office worked is, motivated the Ph.D. student.
both	13	Filler ungrammatical have	40	animate	atelic	have	Dass der Selbstständige letzten Sonntag zu Hause gearbeitet ist, begeisterte den Studenten.	That the self-employed last Sunday at home worked is, excited the student.
both	13	Filler ungrammatical have	41	animate	telic	have	Dass der Stipendiat gestern in den Park gearbeitet ist, erfreute den Dozenten.	That the fellow yesterday in the park worked is, delighted the lecturer.
both	13	Filler ungrammatical have	42	animate	telic	have	Dass der Ehrenamtliche vorgestern über die Straße gearbeitet ist, erleichterte den Obdachlosen.	That the volunteer the day before yesterday over the street worked is, relieved the homeless person.
both	13	Filler ungrammatical have	43	animate	telic	have	Dass der Polizist letzten Samstag in den Bahnhof gearbeitet ist, bestätigte der Kollege.	That the policeman last Saturday in the railway station worked is, confirmed the colleague.
both	14	Filler grammatical have	30	inanimate	atelic	have	Dass das Schreibheft gestern im Klassenzimmer gefehlt hat, erheiterte den Mitschüler.	That the exercise book yesterday in the classroom lacked has, amused the classmate.
both	14	Filler grammatical have	31	inanimate	atelic	have	Dass die Schachfigur vorgestern auf dem Spielbrett gefehlt hat, amüsierte den Gegner.	That the chessman the day before yesterday on the board lacked has, amused the opponent.
both	14	Filler grammatical have	32	inanimate	atelic	have	Dass die Soße letzte Woche in der Kantine gefehlt hat, interessierte den Küchenchef.	That the sauce last week in the canteen lacked has, concerned the chef.
both	14	Filler grammatical have	33	inanimate	atelic	have	Dass die Spielkarte letzten Montag bei der Partie gefehlt hat, motivierte den Mitspieler.	That the playing card last Monday at the match lacked has, motivated the teammate.
both	14	Filler grammatical have	34	inanimate	atelic	have	Dass das Geld letzten Dienstag in der Kasse gefehlt hat, behauptete der Kollege.	That the money last Tuesday in the cash box lacked has, claimed the colleague.
both	14	Filler grammatical have	35	inanimate	atelic	have	Dass die Lösung letzten Mittwoch im Buch gefehlt hat, bestätigte der Lehrer.	That the solution last Wednesday in the book lacked has, confirmed the teacher.
both	14	Filler grammatical have	36	inanimate	atelic	have	Dass die Gitarre letzten Donnerstag in der Aufnahme gefehlt hat, wusste der Musiker.	That the guitar last Thursday in the record lacked has, knew the musician.
both	14	Filler ungrammatical have	37	inanimate	atelic	have	Dass der Geldschein gestern in der Schublade gefehlt ist, interessierte den Buchhalter.	That the banknote yesterday in the drawer lacked is, interestedthe accountant.
both	14	Filler ungrammatical have	38	inanimate	atelic	have	Dass die Kreide vorgestern auf dem Lehrerpult gefehlt ist, amüsierte den Schüler.	That the chalk the day before yesterday on the teacher's desk lacked is, amused the pupil.
both	14	Filler ungrammatical have	39	inanimate	atelic	have	Dass das Kabel letzte Woche im Hörsaal gefehlt ist, erheiterte den Studenten.	That the cable last week in the lecture hall lacked is, amused the student.
both	14	Filler ungrammatical have	40	inanimate	atelic	have	Dass der Stift letzten Montag im Mäppchen gefehlt ist, sah der Zeichner.	That the pen last Monday in the pencil case lacked is, saw the illustrator.
both	14	Filler ungrammatical have	41	inanimate	telic	have	Dass die Münze gestern auf die Spardose gefehlt ist, interessierte den Mitbewohner.	That the coin yesterday on the savings box lacked is, interested the roommate.
both	14	Filler ungrammatical have	42	inanimate	telic	have	Dass das Salz vorgestern unter die Küche gefehlt ist, amüsierte den Nachbarn.	That the salt the day before yesterday under the kitchen lacked is, amused the neighbor.
both	14	Filler ungrammatical have	43	inanimate	telic	have	Dass der Feuerlöscher letzten Sonntag in das Treppenhaus gefehlt ist, berichtete der Anwohner.	That the fire-extinguisher last Sunday in the staircase lacked is, indicated the resident.
both	15	Filler grammatical have	30	animate	atelic	have	Dass der Beamte gestern im Büro telefoniert hat, interessierte den Chef.	That theclerk yesterday in the office phoned has, interested the boss.
both	15	Filler grammatical have	31	animate	atelic	have	Dass der Angestellte vorgestern in der Pause telefoniert hat, erheiterte den Kollegen.	That the employee the day before yesterday in the break phoned has, amused the colleague.
both	15	Filler grammatical have	32	animate	atelic	have	Dass der Schüler letzte Woche im Klassenraum telefoniert hat, amüsierte den Klassenkameraden.	That the pupil last week in the classroom phoned has, amused the classmate.
both	15	Filler grammatical have	33	animate	atelic	have	Dass die Studentin letzten Montag im Hörsaal telefoniert hat, unterhielt den Kommilitonen.	That the student last Monday in the lecture hall phoned has, entertained the fellow student.
both	15	Filler grammatical have	34	animate	atelic	have	Dass die Kassiererin letzten Dienstag an der Kasse telefoniert hat, bestätigte der Kunde.	That the cashier last Tuesday at the till phoned has, confirmed the customer.
both	15	Filler grammatical have	35	animate	atelic	have	Dass der Verbrecher letzten Mittwoch im Gefängnis telefoniert hat, beobachtete der Wachmann.	That the criminal last Wednesday in the prison phoned has, observed the security guard.
both	15	Filler grammatical have	36	animate	atelic	have	Dass der Fahrer letzten Donnerstag im Auto telefoniert hat, sah der Polizist.	That the driver last Thursday in the car phoned has, saw the policeman.
both	15	Filler ungrammatical have	37	animate	atelic	have	Dass der Mitarbeiter gestern im Vorzimmer telefoniert ist, amüsierte den Kollegen.	That the employee yesterday in the antechamber phoned is, amused the colleague.
both	15	Filler ungrammatical have	38	animate	atelic	have	Dass der Schauspieler vorgestern vor der Kamera telefoniert ist, unterhielt den Regisseur.	That the actor the day before yesterday in front of the camera phoned is, entertained the director.
both	15	Filler ungrammatical have	39	animate	atelic	have	Dass der Chef letzte Woche auf dem Parkplatz telefoniert ist, interessierte den Mitarbeiter.	That the boss last week on the car park phoned is, concerned the employee.
both	15	Filler ungrammatical have	40	animate	atelic	have	Dass der Schaffner letzten Dienstag im Zug telefoniert ist, sah der Fahrgast.	That the train conductor last Tuesday in the train phoned is, saw the passenger.
both	15	Filler ungrammatical have	41	animate	telic	have	Dass die Mutter gestern in die Schule telefoniert ist, erleichterte die Sekretärin.	That the mother yesterday into the school phoned is, relieved the secretary.
both	15	Filler ungrammatical have	42	animate	telic	have	Dass die Hilfskraft vorgestern unter den Tisch telefoniert ist, amüsierte den Kollegen.	That the assistant the day before yesterday unter the table phoned is, amused the colleague.
both	15	Filler ungrammatical have	43	animate	telic	have	Dass der Angestellte letzte Woche über den Stuhl telefoniert ist, sah der Chef.	That the employee last week over the chair phoned is, saw the boss.
both	16	Filler grammatical have	30	animate	atelic	have	Dass die Angestellte gestern an der Bushaltestelle gewartet hat, interessierte den Chef.	That the employee yesterday at the bus stop waited has, interested the boss.
both	16	Filler grammatical have	31	animate	atelic	have	Dass der Kunde vorgestern an der Kasse gewartet hat, amüsierte den Jugendlichen.	That the customer the day before yesterday at the till waited has, amused the teenager.
both	16	Filler grammatical have	32	animate	atelic	have	Dass der Patient letzte Woche in der Praxis gewartet hat, erleichterte den Arzt.	That the patient last week in the doctor's office waited has, relieved the doctor.
both	16	Filler grammatical have	33	animate	atelic	have	Dass der Ehemann letzten Montag im Schuhladen gewartet hat, erfreute die Ehefrau.	That the husband last Monday in the shoe shop waited has, delighted the wife.
both	16	Filler grammatical have	34	animate	atelic	have	Dass der Bewerber letzten Dienstag im Vorzimmer gewartet hat, vermutete der Vorarbeiter.	That the job applicant last Tuesday in the antechamber waited has, assumed the foreman.
both	16	Filler grammatical have	35	animate	atelic	have	Dass der Angeklagte letzten Mittwoch im Gericht gewartet hat, beobachtete der Wachmann.	That the accused last Wednesday in the courtroom waited has, observed the security guard.
both	16	Filler grammatical have	36	animate	atelic	have	Dass der Autofahrer letzten Donnerstag an der Ampel gewartet hat, sah der Verkehrspolizist.	That the car driver las Thursday at the traffic light waited has, saw the traffic policeman.
both	16	Filler ungrammatical have	37	animate	atelic	have	Dass der Schüler gestern an der Haltestelle gewartet ist, erleichterte den Schulkameraden.	That the pupil yesterday at the bus stop waited is, relieved the classmate.
both	16	Filler ungrammatical have	38	animate	atelic	have	Dass der Taschendieb vorgestern in der Polizeistation gewartet ist, interessierte den Polizisten.	That the pickpocket the day before yesterday in the police station waited is, concerned the policeman.
both	16	Filler ungrammatical have	39	animate	atelic	have	Dass der Motorradfahrer letzte Woche am Zebrastreifen gewartet ist, beruhigte den Fußgänger.	That the biker last week at the crosswalk waited is, calmed the pedestrian.
both	16	Filler ungrammatical have	40	animate	atelic	have	Dass der Angestellte letzten Mittwoch im Büro gewartet ist, bemerkte der Vorarbeiter.	That the employee last Wednesday in the office waited is, noticed the foreman.
both	16	Filler ungrammatical have	41	animate	telic	have	Dass der Patient gestern in das Vorzimmer gewartet ist, beruhigte die Arzthelferin.	That the patient yesterday into the anteroom waited is, calmed the doctor's assistant/receptionist.
both	16	Filler ungrammatical have	42	animate	telic	have	Dass der Stipendiat vorgestern in das Büro gewartet ist, erfreute den Dozenten.	That the fellow the day before yesterday in the office waited is, delighted the lecturer.
both	16	Filler ungrammatical have	43	animate	telic	have	Dass der Passant letzten Montag unter die Haltestelle gewartet ist, wusste der Busfahrer.	That the passer-by last Monday under the bus stop waited is, knew the bus driver.
both	17	Filler grammatical have	30	inanimate	atelic	have	Dass das Zelt gestern im Park nachgegeben hat, amüsierte die Gäste.	That the tent yesterday in the park collapsed has, amused the guests.
both	17	Filler grammatical have	31	inanimate	atelic	have	Dass der Stuhl vorgestern im Klassenraum nachgegeben hat, unterhielt den Mitschüler.	That the chair the day before yesterday in the classroom collapsed has, entertained the classmate.
both	17	Filler grammatical have	32	inanimate	atelic	have	Dass das Podest letzte Woche im Saal nachgegeben hat, begeisterte den Fotografen.	That the platform last week in the hall collapsed has, excited the photographer.
both	17	Filler grammatical have	33	inanimate	atelic	have	Dass der Klapptisch letzten Montag im Zimmer nachgegeben hat, erheiterte den Mitbewohner.	That the folding table last Monday in the room collapsed has, amused the roommate.
both	17	Filler grammatical have	34	inanimate	atelic	have	Dass der Zaun letzten Dienstag im Garten nachgegeben hat, berichtete der Nachbar.	That the fence last Tuesday in the garden collapsed has, indicated the neighbor.
both	17	Filler grammatical have	35	inanimate	atelic	have	Dass das Fundament letzten Mittwoch auf der Baustelle nachgegeben hat, bestätigte der Bauleiter.	That the foundation last Wednesday at the building site collapsed has, confirmed the site manager.
both	17	Filler grammatical have	36	inanimate	atelic	have	Dass der Hocker letzten Donnerstag in der Küche nachgegeben hat, erzählte der Student.	That the stool last Thursday in the kitchen collapsed has, told the student.
both	17	Filler ungrammatical have	37	inanimate	atelic	have	Dass die Absperrung gestern auf dem Platz nachgegeben ist, erheiterte die Demonstranten.	That the barrier yesterday on the square collapsed is, amused the protesters.
both	17	Filler ungrammatical have	38	inanimate	atelic	have	Dass der Holzstuhl vorgestern im Wohnzimmer nachgegeben ist, amüsierte den Gast.	That the wooden chair the day before yesterday in the living room collapsed is, amused the guest.
both	17	Filler ungrammatical have	39	inanimate	atelic	have	Dass der Umzugskarton letzte Woche im Keller nachgegeben ist, interessierte den Mieter.	That the moving box last week in the basement collapsed is, interested/concerned the tenant.
both	17	Filler ungrammatical have	40	inanimate	atelic	have	Dass die Schaukel letzten Donnerstag auf dem Spielplatz nachgegeben ist, bestätigte die Mutter.	That the swing last Thursday on the playground collapsed is, confirmed the mother.
both	17	Filler ungrammatical have	41	inanimate	telic	have	Dass der Kinderstuhl gestern unter den Teppich nachgegeben ist, amüsierte die Schwester.	That the baby's high chair yesterday under the carpet collapsed is, amused the sister.
both	17	Filler ungrammatical have	42	inanimate	telic	have	Dass der Holztisch vorgestern auf den Balkon nachgegeben ist, erheiterte den Gast.	That the wooden table the day before yesterday onto the balcony collapsed is, amused the guest.
both	17	Filler ungrammatical have	43	inanimate	telic	have	Dass der Zaun letzten Dienstag in die Straße nachgegeben ist, beobachtete der Nachbar.	That the fence last Tuesday into the street collapsed is, observed the neighbor.
both	18	Filler grammatical have	30	inanimate	atelic	have	Dass der Wald gestern in Australien gebrannt hat, überwältigte den Anwohner.	That the forest yesterday in Australia burned has, overwhelmed the resident.
both	18	Filler grammatical have	31	inanimate	atelic	have	Dass die Kerze vorgestern im Zimmer gebrannt hat, beruhigte die Studentin.	That the candle the day before yesterday in the room burned has, calmed the student.
both	18	Filler grammatical have	32	inanimate	atelic	have	Dass das Holzscheit letzte Woche im Park gebrannt hat, begeisterte den Musiker.	That the log last week in the park burned has, excited the musician.
both	18	Filler grammatical have	33	inanimate	atelic	have	Dass das Papier letzten Montag im Freien gebrannt hat, amüsierte den Jugendlichen.	That the paper last Monday in the open burned has, amused the teenager.
both	18	Filler grammatical have	34	inanimate	atelic	have	Dass das Auto letzten Dienstag auf der Straße gebrannt hat, berichtete der Journalist.	That the car last Tuesday on the street burned has, indicated the journalist.
both	18	Filler grammatical have	35	inanimate	atelic	have	Dass die Fackel letzten Mittwoch im Garten gebrannt hat, bestätigte der Nachbar.	That the torch last Wednesday in the garden burned has, confirmed the neighbor.
both	18	Filler grammatical have	36	inanimate	atelic	have	Dass der Wohnwagen letzten Donnerstag auf dem Parkplatz gebrannt hat, beobachtete der Passant.	That the caravan last Thursday on the car park burned has, observed the passer-by.
both	18	Filler ungrammatical have	37	inanimate	atelic	have	Dass das Streichholz gestern im Zimmer gebrannt ist, erheiterte den Schüler.	That the match yesterday in the room burned is, amused the pupil.
both	18	Filler ungrammatical have	38	inanimate	atelic	have	Dass das Blatt vorgestern auf dem Balkon gebrannt ist, interessierte den Hausmeister.	That the leaf the day before yesterday on the balcony burned is, iconcerned the janitor.
both	18	Filler ungrammatical have	39	inanimate	atelic	have	Dass die Öllampe letzte Woche im Flur gebrannt ist, beruhigte die Hausfrau.	That the oil lamp last week in the corridor burned is, calmed the housewife.
both	18	Filler ungrammatical have	40	inanimate	atelic	have	Dass das Motorrad letzten Freitag auf der Straße gebrannt ist, bestätigte der Polizist.	That the motorcycle last Friday on the street burned is, confirmed the policeman.
both	18	Filler ungrammatical have	41	inanimate	telic	have	Dass die Kerze gestern in das Zimmer gebrannt ist, interessierte den Hausmeister.	That the candle yesterday into the room burned is, interested/concerned the janitor.
both	18	Filler ungrammatical have	42	inanimate	telic	have	Dass der Baum vorgestern in den Wald gebrannt ist, überwältigte den Förster.	That the tree the day before yesterday into the forest burned is, overwhelmed the ranger
both	18	Filler ungrammatical have	43	inanimate	telic	have	Dass das Fahrzeug letzten Mittwoch über die Straße gebrannt ist, berichtete der Reporter.	That the vehicle last Wednesday over the street burned is, indicated the reporter.
